# Supplementary material for: The impact of hyperglycemia upon BeWo trophoblast cell metabolic function: A multi-OMICS and functional metabolic analysis
Source: PLoS One. 2023 Mar 17;18(3):e0283118. doi: 10.1371/journal.pone.0283118 (PMC10022812; doi:10.1371/journal.pone.0283118)
Supplement: S2 File — (XLSX) [file pone.0283118.s002.xlsx]

## Sheet: S1 Table
S1 Table. Forward and reverse primer sequences used for quantitative Real-Time PCR analysis of BeWo cell syncytialization and mRNA microarray validation
Gene	Accession	Annealing Temperature (°C)	Forward Sequence	Reverse Sequence	Efficiency	Amplicon Length
	No.		(5’-3’)	(5’-3’)		(bp)
ACTB	NM_001101.4	64	GTTGCTATCCAGGCTGTGCT	AGGTAGTCAGTCAGGTCCCG	0.926	167
PSMB6	NM_002798	60	CGGGAAGACCTGATGGCGGGA	TCCCGGAGCCTCCAATGGCAAA	0.987	124
CGB	Malhotra et al (2015)	60	CCCCTTGACCTGTGATGACC	TATTGTGGGAGGATCGGGGT	1.053	120
OVOL1	Kusama et al (2018)	60	AGACATGGGCCACTTGACAG	AGGTGAACAGGTCTCCACTG	1.011	104
SLC27A2	NM_003645.4	60	ACTTCTGGAACCACAGGTCTTC	TCATCTGCCTTCAATCCGCTT	1.072	101
HSD11B2	NM_000196.4	60	GGCTGCTTCAAGACAGAGTCAG	GCTCGATGTAGTCCTTGCCG	1.009	118
ACSL1	NM_001995.5	60	AGTCAATCCTTGCCCAGATGA	ATCCGGTTCAGCAGTCTTGG	1.038	198
RPS6KA5	NM_001322232.2	60	GTGCCTGCACCATTTAAGCC	AGCAACAAAGGAATAGCCCTGA	0.95	147
HK2	NM_000189.5	60	ACGCCAAAATCACGTCTCCG	AGAGATACTGGTCAACCTTCTGC	0.988	283
APOO	NM_024122.5	60	CAACCTGGTGTCAGGAAACG	ACACGATGGCTTGTTGTGGA	1.033	249
CYP2F1	NM_000774.5	64	AGCGCTTTGCAGACATCATC	GTGGACGGTGTTAAGGAGGG	1.096	119
LAP3	NM_015907	60	ACCTCTGAAGGCAGGGAAGA	GCCAGTTTTCCTGTTCGTCG	0.973	116
GPAT2	NM_207328.4	61	TGGCTGTCCTACGTAGCTTG	AGCTTCTGGCACTGACGATG	1.066	114

## Sheet: S2 Table
S2 Table. Specifications of antibodies utilized in immunoblotting experiments, and the protein mass loaded for each protein target
Protein Target	Source	Dilution	Blocking solution	Protein Loaded	Heat (℃)	Company	Catalogue No.
Human Mitoprofile	Mouse Monoclonal	1:1000	5% Milk	35 µg	37	ABCAM	ab110411
Glycogen Synthase	Rabbit Polyclonal	1:1000	5% BSA	25 µg	95	Cell Signaling Technologies	3893
pSer641 Glycogen Synthase	Rabbit Polyclonal	1:1000	5% BSA	20 µg	95	Cell Signaling Technologies	3891
GSK3-β	Rabbit Monoclonal	1:1000	5% BSA	25 µg	95	Cell Signaling Technologies	9315
pSer9 GSK3-β	Rabbit Monoclonal	1:1000	5% BSA	20 µg	95	Cell Signaling Technologies	9323
ACSL1	Rabbit Polyclonal	1:500	5% BSA	12.5 µg	95	Cell Signaling Technologies	4047
Fatty Acid Synthase	Rabbit Monoclonal	1:1000	5% BSA	15 µg	95	Cell Signaling Technologies	3180
OPA1	Rabbit Monoclonal	1:1000	5% BSA	15 µg	95	Cell Signaling Technologies	67589
DRP1	Rabbit Monoclonal	1:1000	5% BSA	15 µg	95	Cell Signaling Technologies	8570
pSER616 DRP1	Rabbit Monoclonal	1:1000	5% BSA	12.5 µg	95	Cell Signaling Technologies	4494
GLUT1	Mouse Monoclonal	1:1000	5% BSA	15 µg	20	EMD Millipore	mabs132
Anti-Rabbit Secondary	Goat	1:10,000	-	-	-	Cell Signaling Technologies	7074
Anti-Mouse Secondary	Horse	1:10,000	-	-	-	Cell Signaling Technologies	7076

## Sheet: S3 Table
S3 Table. Summary of Differentially expressed genes in HG-cultured BeWo CT cell
Gene Symbol	Description	LG Average (Log2)	HG Average (Log2)	Fold-change (vs LG)
ABCC2	ATP binding cassette subfamily C member 2	3.93	3.54	-1.31
ACOXL	acyl-CoA oxidase-like	3.83	3.41	-1.34
ACPT	acid phosphatase, testicular	6.95	6.56	-1.3
ACRBP	acrosin binding protein	4.72	5.11	1.31
ACSL1	acyl-CoA synthetase long-chain family member 1	6.16	6.61	1.36
ADAMTS13	ADAM metallopeptidase with thrombospondin type 1 motif 13	3.58	3.98	1.32
ADGRL4	adhesion G protein-coupled receptor L4	3.73	3.28	-1.37
ADRA1B	adrenoceptor alpha 1B	6.03	5.6	-1.34
AK5	adenylate kinase 5	3.1	2.68	-1.34
AKR1D1	aldo-keto reductase family 1, member D1	4.22	3.77	-1.36
AMN1	antagonist of mitotic exit network 1 homolog	5.39	5.97	1.49
ANKRD31	ankyrin repeat domain 31	3.48	3.95	1.39
ANXA8	annexin A8	5.35	4.86	-1.41
AP5Z1	adaptor-related protein complex 5, zeta 1 subunit	6.58	6.13	-1.36
APBB2	Jeck2013 ALT_ACCEPTOR, ALT_DONOR, coding, INTERNAL, intronic best transcript NM_004307	6.46	5.77	-1.62
APOO	apolipoprotein O	4.72	5.3	1.5
ARHGAP24	Rho GTPase activating protein 24	3.77	4.29	1.43
ARHGDIG	Rho GDP dissociation inhibitor (GDI) gamma	4.67	5.11	1.36
ARPP21	Transcript Identified by AceView, Entrez Gene ID(s) 10777	3.55	3.16	-1.31
ASPG	asparaginase	6.19	5.73	-1.38
ASPHD2	aspartate beta-hydroxylase domain containing 2	6.31	5.85	-1.37
ATP10D	ATPase, class V, type 10D	4.33	4.79	1.38
ATXN2L	Transcript Identified by AceView, Entrez Gene ID(s) 11273	3.45	4.06	1.53
BAG1	BCL2-associated athanogene	5.47	6.04	1.48
BIRC8	baculoviral IAP repeat containing 8	3.99	3.57	-1.33
BIVM	basic, immunoglobulin-like variable motif containing	6.46	6.92	1.38
BLNK	Memczak2013 ALT_ACCEPTOR, ALT_DONOR, coding, INTERNAL, intronic best transcript NM_013314	5.78	6.28	1.41
C1QTNF9B-AS1	C1QTNF9B antisense RNA 1	4.53	4.15	-1.3
C12orf54	chromosome 12 open reading frame 54	5.29	4.8	-1.4
CA5A	carbonic anhydrase VA, mitochondrial	4	3.38	-1.53
CABP2	calcium binding protein 2	6.66	6.23	-1.34
CACFD1	calcium channel flower domain containing 1	5.57	5.15	-1.34
CAPN6	calpain 6	4.58	5.14	1.47
CATIP	ciliogenesis associated TTC17 interacting protein	4.37	4.86	1.4
CCBE1	Jeck2013 ALT_ACCEPTOR, ALT_DONOR, coding, INTERNAL, intronic best transcript NM_133459	3.97	3.55	-1.34
CCDC103	coiled-coil domain containing 103	5.22	5.65	1.34
CCL22	chemokine (C-C motif) ligand 22	4.92	4.36	-1.48
CCND3	Memczak2013 ALT_ACCEPTOR, ALT_DONOR, coding, INTERNAL, intronic best transcript NM_001136017	4.29	3.79	-1.41
CLCA2	chloride channel accessory 2	4.84	5.34	1.42
COL9A1	collagen, type IX, alpha 1	5.59	5.18	-1.33
COLCA1	colorectal cancer associated 1	4.11	3.67	-1.36
CPE	carboxypeptidase E	4.16	3.77	-1.32
CSN1S1	casein alpha s1	3.24	2.83	-1.33
CSPG4P1Y	chondroitin sulfate proteoglycan 4 pseudogene 1, Y-linked; dynamin 1 pseudogene 24	4.01	3.54	-1.38
CYP2F1	cytochrome P450, family 2, subfamily F, polypeptide 1	5.89	5.49	-1.32
CYP3A7	cytochrome P450, family 3, subfamily A, polypeptide 7; CYP3A7-CYP3A51P readthrough	4.8	4.35	-1.36
CYP3A43	cytochrome P450, family 3, subfamily A, polypeptide 43	3.69	3.23	-1.37
DBX2	developing brain homeobox 2	6.02	5.62	-1.32
DCLRE1B	DNA cross-link repair 1B	6.3	6.71	1.33
DENND1C	DENN/MADD domain containing 1C	5.71	5.2	-1.42
DEPDC4	DEP domain containing 4	5.38	5.76	1.3
DGKG	diacylglycerol kinase gamma	3.28	3.68	1.31
DHRS7C	dehydrogenase/reductase (SDR family) member 7C	4.4	4.01	-1.3
DKK1	Jeck2013 ANTISENSE, CDS, coding, INTERNAL, intronic, OVCODE, OVEXON best transcript NM_012242	6.07	5.6	-1.39
ERAP1	Transcript Identified by AceView, Entrez Gene ID(s) 51752	3.83	3.22	-1.53
ERVMER34-1	endogenous retrovirus group MER34, member 1	3.65	3.24	-1.33
EVA1C	eva-1 homolog C (C. elegans)	3.91	4.33	1.33
FBXO15	F-box protein 15	2.82	3.21	1.31
FBXO32	F-box protein 32	5.08	5.56	1.39
FCGR1B	Fc fragment of IgG, high affinity Ib, receptor (CD64)	3.9	3.51	-1.32
FMO1	Transcript Identified by AceView, Entrez Gene ID(s) 2326	3.61	3.1	-1.43
FOXP1	Transcript Identified by AceView, Entrez Gene ID(s) 27086; novel transcript, sense intronic to FOXP1	4.59	4.21	-1.31
GABRB1	gamma-aminobutyric acid (GABA) A receptor, beta 1	3.27	2.77	-1.41
GABRQ	gamma-aminobutyric acid (GABA) A receptor, theta	4	4.46	1.37
GALNTL5	polypeptide N-acetylgalactosaminyltransferase-like 5	4.28	3.72	-1.48
GAPT	GRB2-binding adaptor protein, transmembrane	3.17	2.78	-1.31
GATM	glycine amidinotransferase (L-arginine:glycine amidinotransferase)	4.25	3.72	-1.45
GDPD4	glycerophosphodiester phosphodiesterase domain containing 4	6.44	5.84	-1.52
GOLGA6L9	golgin A6 family-like 9	4.83	5.26	1.35
GPAT2	glycerol-3-phosphate acyltransferase 2, mitochondrial	5.69	5.23	-1.37
GPR155	G protein-coupled receptor 155	3.66	4.16	1.41
GRIN2C	glutamate receptor, ionotropic, N-methyl D-aspartate 2C	6.38	5.98	-1.32
GRM7	glutamate receptor, metabotropic 7	4.94	4.52	-1.34
HCRP1	Transcript Identified by AceView, Entrez Gene ID(s) 387535	3.3	3.76	1.37
HEY1	hes-related family bHLH transcription factor with YRPW motif 1	11.67	11.01	-1.58
HHLA1	HERV-H LTR-associating 1	5.33	4.85	-1.39
HIGD1C	HIG1 hypoxia inducible domain family, member 1C	3.53	3.11	-1.34
HIVEP2	Jeck2013 ALT_ACCEPTOR, ALT_DONOR, coding, INTERNAL, intronic best transcript NM_006734	3.47	2.95	-1.43
HK2	hexokinase 2	8.72	8.25	-1.39
HMBS	hydroxymethylbilane synthase	3.75	3.33	-1.34
HOXD13	homeobox D13	5.08	4.66	-1.34
HSD11B2	hydroxysteroid (11-beta) dehydrogenase 2	5.65	6.08	1.35
HSP90B1	Transcript Identified by AceView, Entrez Gene ID(s) 7184	7.85	6.87	-1.98
IKBKB	Transcript Identified by AceView, Entrez Gene ID(s) 3551	3.61	4.01	1.32
IL6	interleukin 6	5.99	5.51	-1.39
IL37	interleukin 37	4.69	4.29	-1.32
ITGA4	integrin alpha 4	6.42	6.04	-1.3
ITGAM	Transcript Identified by AceView, Entrez Gene ID(s) 3684	2.69	3.12	1.35
ITGB2	integrin, beta 2 (complement component 3 receptor 3 and 4 subunit)	4.99	4.61	-1.3
MLK4	mixed lineage kinase 4; Mitogen-activated protein kinase kinase kinase MLK4 [Source:UniProtKB/Swiss-Prot;Acc:Q5TCX8]; Salzman2013 ANNOTATED, CDS, coding, INTERNAL, OVCODE, OVEXON best transcript NM_032435	5.92	6.34	1.34
KLHL3	kelch-like family member 3	4.18	3.76	-1.34
KLHL35	kelch-like family member 35	5.47	5.08	-1.31
KRBA2	KRAB-A domain containing 2	4.85	5.25	1.32
LAP3	leucine aminopeptidase 3	5.04	5.44	1.32
LARP7	Zhang2013 ALT_DONOR, coding, INTERNAL, intronic, OVERLAPTX, OVEXON best transcript NM_016648	3.35	2.75	-1.52
LEUTX	leucine twenty homeobox	3.42	3.02	-1.32
LINC01270	long intergenic non-protein coding RNA 1270	6	6.51	1.43
LINC01429	long intergenic non-protein coding RNA 1429	3.93	3.47	-1.37
LINC01465	long intergenic non-protein coding RNA 1465	4.77	4.31	-1.37
LIPF	lipase, gastric	2.54	2.92	1.3
LOC102724957	uncharacterized LOC102724957; novel transcript	4.68	4.29	-1.31
LPXN	leupaxin	4.74	4.35	-1.31
LRRC55	leucine rich repeat containing 55	5.98	5.59	-1.32
LRRTM1	leucine rich repeat transmembrane neuronal 1	3.73	3.16	-1.48
MAGEB16	MAGE family member B16	4.6	4.22	-1.31
MAP1LC3A	microtubule-associated protein 1 light chain 3 alpha	5.26	4.83	-1.34
MAPRE2	microtubule-associated protein, RP/EB family, member 2	5.21	5.6	1.31
MAST1	microtubule associated serine/threonine kinase 1	5.6	6.1	1.42
MGEA5	meningioma expressed antigen 5 (hyaluronidase)	5.91	6.36	1.36
MICU2	mitochondrial calcium uptake 2	6.47	6.86	1.31
MPEG1	macrophage expressed 1	4.85	4.18	-1.59
MPZL2	myelin protein zero-like 2	5.25	5.71	1.38
MSN	moesin	4.09	3.68	-1.32
MYO1D	myosin ID	3.65	4.27	1.54
NECAB1	N-terminal EF-hand calcium binding protein 1	3.85	3.47	-1.31
NEUROD4	neuronal differentiation 4	4.54	4.15	-1.32
NPPB	natriuretic peptide B	7.98	7.43	-1.47
NRP1	Transcript Identified by AceView, Entrez Gene ID(s) 8829	3.75	3.15	-1.51
OCRL	Transcript Identified by AceView, Entrez Gene ID(s) 4952	5.44	4.84	-1.51
OCSTAMP	osteoclast stimulatory transmembrane protein	4.42	4.01	-1.32
OGFRL1	opioid growth factor receptor-like 1	7.09	7.5	1.33
OIT3	oncoprotein induced transcript 3	5.03	4.64	-1.31
OLFM2	olfactomedin 2	5.41	5.86	1.37
OMG	oligodendrocyte myelin glycoprotein	3.51	3.02	-1.4
OR1D4	olfactory receptor, family 1, subfamily D, member 4 (gene/pseudogene)	4.59	4.15	-1.35
OR5D13	olfactory receptor, family 5, subfamily D, member 13 (gene/pseudogene)	3.42	2.92	-1.42
OR5F1	olfactory receptor, family 5, subfamily F, member 1	3.98	3.51	-1.38
OR8H2	olfactory receptor, family 8, subfamily H, member 2	3.13	2.67	-1.37
OR10W1	olfactory receptor, family 10, subfamily W, member 1	4.69	4.31	-1.3
OR52E6	olfactory receptor, family 52, subfamily E, member 6	4.87	4.41	-1.37
PAGE5	P antigen family, member 5 (prostate associated)	4.11	4.6	1.41
PBLD	phenazine biosynthesis-like protein domain containing	4.33	3.92	-1.33
PCDHB6	protocadherin beta 6	5.14	5.85	1.63
PCDHB13	protocadherin beta 13	5.86	6.29	1.35
PER2	period circadian clock 2	4.89	5.27	1.3
PIK3R5	phosphoinositide-3-kinase, regulatory subunit 5	5.72	6.13	1.33
PLBD1	Memczak2013 ANTISENSE, coding, INTERNAL, intronic best transcript NM_024829	4.43	3.8	-1.54
PLEKHA6	Transcript Identified by AceView, Entrez Gene ID(s) 22874	5.93	5.44	-1.41
PLXNA3	plexin A3	5.35	5.74	1.31
PNOC	prepronociceptin	5.51	5.05	-1.38
POGZ	Transcript Identified by AceView, Entrez Gene ID(s) 23126	4.02	3.64	-1.3
PPM1M	protein phosphatase, Mg2+/Mn2+ dependent, 1M	4.84	4.45	-1.31
PPP1R14D	protein phosphatase 1, regulatory (inhibitor) subunit 14D	5.3	4.76	-1.45
PRAM1	PML-RARA regulated adaptor molecule 1	6.04	5.54	-1.42
PRAMEF18	PRAME family member 18	3.75	3.24	-1.42
PROZ	protein Z, vitamin K-dependent plasma glycoprotein	4.36	3.95	-1.33
PRRG4	proline rich Gla (G-carboxyglutamic acid) 4 (transmembrane)	5.79	6.23	1.36
PTGS1	prostaglandin-endoperoxide synthase 1 (prostaglandin G/H synthase and cyclooxygenase)	5.13	4.74	-1.31
PTK2	Transcript Identified by AceView, Entrez Gene ID(s) 5747	5.32	4.83	-1.4
PTPN2	Transcript Identified by AceView, Entrez Gene ID(s) 5771	4.33	3.87	-1.38
RBP3	retinol binding protein 3, interstitial	4.43	4.84	1.33
RECK	reversion-inducing-cysteine-rich protein with kazal motifs	4.28	4.77	1.4
RNF144B	ring finger protein 144B	7.56	7.11	-1.37
RPS6KA5	ribosomal protein S6 kinase, 90kDa, polypeptide 5	6.31	6.72	1.32
SCGB3A2	secretoglobin, family 3A, member 2	3.95	4.41	1.37
SCRIB	Memczak2013 ANTISENSE, CDS, coding, INTERNAL best transcript NM_015356	5.52	5.09	-1.35
SENP5	Transcript Identified by AceView, Entrez Gene ID(s) 205564	4.81	4.36	-1.36
SERPINA13P	serpin peptidase inhibitor, clade A (alpha-1 antiproteinase, antitrypsin), member 13, pseudogene	3.91	4.31	1.32
SIGLEC12	sialic acid binding Ig-like lectin 12 (gene/pseudogene)	4.22	4.64	1.33
SIGLEC14	sialic acid binding Ig-like lectin 14; sialic acid binding Ig-like lectin 5	4.63	4.15	-1.39
SLC27A2	solute carrier family 27 (fatty acid transporter), member 2	3.53	3.03	-1.4
SLC38A8	Transcript Identified by AceView, Entrez Gene ID(s) 146167	7.29	6.88	-1.33
SLC38A11	solute carrier family 38, member 11	3.69	3.3	-1.31
SMIM8	small integral membrane protein 8	3.39	3.92	1.45
SPATA5	Transcript Identified by AceView, Entrez Gene ID(s) 166378	3.38	2.85	-1.44
SPN	Memczak2013 ANTISENSE, CDS, coding, INTERNAL best transcript NM_003123	4.63	5.05	1.34
SWT1	SWT1 RNA endoribonuclease homolog	5.04	5.66	1.54
SYCP3	synaptonemal complex protein 3	2.85	3.38	1.44
SYN1	synapsin I	4.95	5.36	1.33
TAS2R5	taste receptor, type 2, member 5	3.93	4.33	1.32
TBKBP1	TBK1 binding protein 1	5.76	6.17	1.32
TBX15	T-box 15	3.55	3.96	1.32
TCEB3B	transcription elongation factor B polypeptide 3B (elongin A2)	4.61	4.21	-1.32
TENM1	teneurin transmembrane protein 1	2.8	3.19	1.31
THEGL	theg spermatid protein-like	4.55	4.16	-1.3
TIMD4	T-cell immunoglobulin and mucin domain containing 4	4.31	3.9	-1.32
TLN2	talin 2	5.73	5.27	-1.37
TMCO2	transmembrane and coiled-coil domains 2	3.06	3.47	1.33
TMEM75	transmembrane protein 75	4.1	3.53	-1.49
TNFRSF11A	tumor necrosis factor receptor superfamily, member 11a, NFKB activator	4.65	4.26	-1.31
TNFSF4	tumor necrosis factor (ligand) superfamily, member 4	3.35	2.91	-1.36
TNNI1	troponin I type 1 (skeletal, slow)	5.38	5.79	1.33
TREML2	triggering receptor expressed on myeloid cells-like 2	7.17	7.56	1.31
TRPC4	transient receptor potential cation channel, subfamily C, member 4	3.79	3.36	-1.35
TSSK6	testis-specific serine kinase 6	5.7	5.11	-1.5
XRCC5	Memczak2013 ALT_ACCEPTOR, ALT_DONOR, coding, INTERNAL, intronic best transcript NM_021141	5.43	6.13	1.62
YARS	Transcript Identified by AceView, Entrez Gene ID(s) 8565	5.24	4.39	-1.81
ZC3H12C	zinc finger CCCH-type containing 12C	4.65	5.03	1.3
ZKSCAN7	zinc finger with KRAB and SCAN domains 7	4.17	3.65	-1.43
ZNF200	Transcript Identified by AceView, Entrez Gene ID(s) 7752	3.71	4.16	1.36
ZNF211	zinc finger protein 211	6.41	6.86	1.37
ZNF343	zinc finger protein 343	4.07	3.65	-1.34
ZNF382	zinc finger protein 382	5.75	6.18	1.35
ZNF536	zinc finger protein 536	3.63	3.2	-1.35
ZNF660	zinc finger protein 660	4.97	5.36	1.31
ZNF784	zinc finger protein 784	6.43	5.95	-1.39
ZP1	zona pellucida glycoprotein 1 (sperm receptor)	5.68	6.06	1.3

## Sheet: S4 Table
S4 Table. List of genes identified in the microarray panel ranked according to signal-to-noise ratio using GSEA software
Gene Name	Rank Score
SYCP3	0.383632
GPR155	0.342536
ANKRD31	0.336564
MYO1D	0.331318
VNN2	0.331107
FBXO15	0.318091
ARHGAP24	0.311337
TMCO2	0.304054
LIPF	0.291971
PLCL2; MIR3714	0.29137
OR1A2	0.291101
TBX15	0.289759
TENM1	0.289229
HCRP1	0.28914
PAGE5	0.287224
CFAP44	0.286938
HFM1	0.284468
RNF133	0.277367
OR1I1	0.275272
TRAT1	0.273342
SWT1	0.270982
EVA1C	0.26764
ETNPPL	0.265941
DCHS1	0.264038
DEFB4B	0.262458
GABRQ	0.261423
KYNU	0.260135
CLCA2	0.259753
SPAG6	0.25867
LOC286238; RP13-60M5.2	0.258085
HSF2BP	0.256925
SDR16C5	0.256242
FAM69A	0.255333
CDNF	0.252272
SERPINA10	0.249234
SIGLEC12	0.248869
C9orf72	0.248707
KRTAP22-2	0.248436
HIST1H3C	0.248349
CNTN3	0.248092
APOO	0.248057
TAS2R5	0.246854
PDZD9	0.246778
TMEM200A	0.244804
KCTD16	0.244638
ANG; RNASE4	0.242118
PCDHB6	0.241863
TAS2R13	0.241625
RECK	0.238727
CCDC54	0.237769
SCGB3A2	0.237292
VSIG8	0.237214
DGKG	0.234957
ADGRL2	0.234857
OR4A16	0.233281
ZNF527	0.233259
LIN7A	0.230496
MIPOL1	0.229694
IZUMO1	0.229693
CAPN6	0.228731
RBM44	0.22791
BMP8A	0.227058
ATP10D	0.225877
OR9I1	0.225054
RBP3	0.224525
EFCAB13	0.22449
FGFBP2	0.223081
FMN2; ADH5P3	0.223031
OR5M11	0.222909
ZC3H12C	0.222747
OR5L1	0.222356
ARHGDIG	0.221836
ATIC	0.221508
LINC00550	0.220718
DUSP19	0.219629
PCDH11Y	0.219413
LOC100130357; RP1-257A7.4	0.218978
AGTR1	0.21889
KCNMB2	0.218187
NEUROD1	0.218054
AMY1C; AMY1A	0.21805
OR52E1	0.217881
TEX29	0.217772
IL18	0.217702
ANKRD1	0.216763
ELOVL7	0.216204
GDF9	0.214647
SH2D1B	0.214561
EDIL3	0.213652
LRRIQ1	0.213333
CLNK	0.213135
CYP2C9	0.21254
C1S	0.212355
SELE	0.211922
LAYN	0.211649
MAGEC3	0.211618
C10orf111	0.211538
BAG1	0.211341
RNASE9	0.211108
FBXO32	0.210792
SLAMF9	0.210783
SLC25A30	0.210625
SPINK13	0.209033
SKOR2	0.208655
KRBA2	0.2073
SNX31	0.206748
SPON1	0.206262
CT45A10	0.206102
CATIP	0.204461
SLC10A5	0.203826
CT45A1	0.203772
CNBD1	0.203586
LIPK	0.203402
MAGEB10	0.200927
HIPK4	0.200611
LRRIQ3	0.200594
PEBP4	0.200526
FAM196B	0.199546
TXLNGY	0.199405
NXPE3	0.199362
DMC1	0.199295
EPPIN	0.199057
RARRES1	0.198947
MAPRE2	0.197199
LHFPL1	0.197037
RLBP1	0.196256
PELI2	0.195008
UBA7	0.194834
CAMK1D	0.194776
TBKBP1	0.194631
OR2T4	0.194591
ADGRF1	0.19443
IL1R1	0.194136
AMN1	0.194088
C1orf94	0.194071
VSTM4	0.193971
ADGRG4	0.193948
SERPINA13P	0.193818
C16orf46	0.193751
UST	0.193531
ZCCHC16	0.192039
BMP15	0.192004
FDXACB1	0.191905
NRSN2-AS1	0.19184
DEFB104A; DEFB104B	0.190732
PGR	0.190726
ZKSCAN4	0.190649
FBXL22	0.190337
ANKRD34C	0.189943
LINC01270	0.18937
EMP3	0.18918
FGA	0.18874
CASP10	0.188256
CBLN2	0.188084
DEFB112	0.187869
PLAGL1; HYMAI	0.187609
CCDC103	0.1875
CD200R1	0.187339
SLCO6A1	0.186782
TAL2	0.186464
MAGEE1	0.186008
DNASE2B	0.18557
TRANK1	0.185343
PER2	0.185112
MIA2	0.185077
ADAM2	0.184625
CLDN34	0.184591
SNTN	0.184586
TMEM246	0.183879
HSD11B2	0.183416
MNDA	0.183156
CNTRL	0.182861
FLG	0.182679
PRR23D2	0.182609
LAP3	0.182496
ZDHHC11B	0.182079
HNRNPCL3	0.181675
ABCB11	0.181621
ZNF540; ZNF571-AS1	0.181537
LINC00174	0.181495
PRRG4	0.181244
WDR17	0.18112
GJB1	0.181117
CLEC4D	0.18043
CT45A8	0.180284
CT45A9	0.180284
BLNK	0.179904
KIAA1210	0.179429
GRIK1-AS2; BACH1	0.178974
SAT2	0.17886
ITIH4	0.178839
CYLC1	0.177725
IRAK3; MIR6502	0.177681
C18orf42	0.177557
CALCR	0.177436
LIPI	0.176723
CLYBL	0.17652
GKN2	0.176369
FAM124B	0.17609
DNTT	0.175975
TNNI1	0.175753
SAMD12	0.175631
SLAIN1	0.175517
PCDHB13	0.175309
CCDC38	0.174927
GHR	0.174927
MPZL2	0.174863
FTMT	0.174437
MAST1	0.174409
OR4F4; OR4F17	0.174361
BIVM	0.174271
ACRBP	0.174109
TRIM48	0.174081
ADAMTS19	0.173824
DCAF4L2	0.173333
SPINK1	0.17313
MAPK8IP1	0.173049
MED14OS	0.172818
ZNF560	0.172808
SYCP2	0.172589
ACSL1	0.172306
CD53	0.172036
TCTEX1D2	0.170693
VCAM1	0.170598
STK32A	0.1705
HMSD	0.170348
OR1N2	0.170279
BTBD18	0.170232
ZBED6CL	0.170185
C2orf91	0.169811
PLXNA3	0.169491
OR52I2	0.169433
ST8SIA2	0.169295
OR6B1	0.169279
FLJ38576; RP11-173M11.6	0.169256
EFCAB3	0.168768
SDC2	0.168691
CT45A2	0.168651
CUBN	0.168651
GRM8	0.168539
HRASLS	0.168254
LOC101928327; AC007557.1	0.168079
GOLGA6L9	0.167825
RBP7	0.167804
ZNF221	0.167372
XAGE1E; XAGE1B	0.166936
SLC2A5	0.166864
NLGN1	0.166759
CCNB3	0.166041
LRRC74B	0.165732
PALMD	0.165622
MGEA5	0.165584
ANO5	0.165394
NTRK3	0.165328
TRIM45	0.165125
STAP1	0.164897
EQTN	0.164894
KLLN	0.164835
OR8I2	0.164334
HTR2B	0.164114
OR11L1	0.164093
KLRAP1	0.16387
ENTPD5	0.163744
GOLGA8N	0.163673
CD209	0.163668
LMNB2	0.163628
IFNW1	0.16326
ARHGEF28	0.162835
SYN1	0.162719
THEMIS	0.162659
LUZP2	0.162633
MAOB	0.162573
C3orf33	0.162377
GS1-259H13.2; TCONS_l2_00026125; TCONS_l2_00026126; ZNF655	0.16233
RGSL1	0.162232
EFHC2	0.16219
OR52E4	0.16217
CCDC158	0.16195
LOC100130880; AC022173.2	0.161665
ZCWPW2	0.161475
CHCHD6	0.161362
ZNF382	0.161075
ATP9A	0.160842
PLEKHD1	0.160477
ADAM18	0.160094
SFI1	0.159977
PRG1	0.159782
MAK	0.159548
CCDC190	0.159292
STEAP1	0.159236
PLAC4	0.159034
LRRC14B	0.159003
ARHGAP44	0.158886
C6	0.158617
USP45	0.15857
EREG	0.158533
C15orf48; MIR147B	0.158494
ZIC3	0.158418
MXRA5	0.158361
FUT4	0.158327
NDST3	0.158241
SLC25A27	0.158115
PRND	0.15809
SAMD15	0.157546
DEPDC4	0.157424
ERVK13-1	0.157019
AZU1	0.156823
KRTAP13-1	0.15674
SORBS2	0.156572
OR8G1	0.156369
DPP4	0.156329
CSN3	0.156022
CMKLR1	0.155838
ASB5	0.155746
ZNF211	0.155569
ZSWIM3	0.155505
FIGLA	0.155421
OR4D5	0.154951
TAAR1	0.154845
MS4A14	0.15472
ERMAP	0.154639
TLR4	0.154573
TRIM73	0.154372
USP17L7	0.154358
OLFM2	0.154185
CDHR1	0.154185
IL20RA	0.154071
LYPD8	0.15383
SPRR1B	0.153594
FAM47A	0.153584
AK9	0.153492
TGFBI	0.153408
S100A12	0.153374
HSFY2	0.153337
MTRNR2L10	0.153188
LINC01588	0.153094
MCHR2	0.152739
PYCARD-AS1	0.152663
VWA5A	0.152284
CCDC79	0.152249
NBEA	0.15219
KLHL30	0.152034
PTPN20	0.151701
HPSE2	0.151383
CCT6B	0.15124
CDH11	0.15113
KRTAP3-3	0.151127
ATP2A1	0.151112
FCER1G	0.151105
CLGN	0.151018
CRB2	0.150947
C11orf87	0.150835
NT5C1B; NT5C1B-RDH14; RDH14	0.150675
COL24A1	0.150666
ADGRD1	0.150477
CCL18	0.150452
ARHGDIB	0.150427
APOL3	0.150367
FGG	0.150314
TCN1	0.150163
CHST9	0.15006
TEX43	0.150057
APOH	0.149887
BTN2A1	0.14985
RHBDD1	0.149579
UGT2B10	0.149402
SIGLEC8	0.149272
TRHDE-AS1	0.149239
GTF2A1L; STON1-GTF2A1L; STON1	0.149157
OR8K3	0.148936
MORC1	0.148789
CHRNE	0.148774
IGSF5	0.148771
HTR3B	0.148674
MAP3K7CL	0.148604
KRTAP19-7	0.148248
TMEM27	0.148159
OMD	0.147912
COL6A5	0.147766
RP5-1198O20.4; KLF17	0.147462
VPS54	0.147462
SCIMP	0.147275
GYS2	0.147211
VN1R2	0.147015
MUM1	0.146869
AKR1C4	0.146822
OR4A5	0.146819
ALOX12	0.146753
TBX5	0.146587
SNAI2	0.146257
PRKD1	0.146156
SLC38A7	0.146131
CILP	0.146053
OR51I2	0.145598
GBP6	0.145449
SCRG1	0.145338
UCMA	0.145306
ITPR1	0.145263
OR10K1	0.144799
LOC151121; AC079586.1	0.144794
NAV3	0.144695
CFB	0.14446
AWAT2	0.144374
CARD6	0.144088
SNTG1	0.144043
SORL1	0.14377
TRPM8	0.143593
ZNF212	0.143231
LYG1	0.143016
SYCP1	0.142965
CDH8	0.142786
TMEM45A	0.142729
AKR1C1	0.142691
LRMP	0.142426
LINC00311	0.142416
OR4K1	0.142384
PSG2	0.142227
VWA3B	0.142104
AHNAK2	0.1421
SLIT3	0.142071
ACAD11	0.14188
OR13J1	0.141844
IFT81	0.141744
SPARCL1	0.141723
OR5A1	0.141664
FBXW10	0.141367
OGFRL1	0.141251
CT47A3; CT47A10	0.140994
CT47A10; CT47A8; CT47A9	0.140994
CT47A6; CT47A4	0.140994
CT47A2	0.140994
CT47A3	0.140994
CT47A9; CT47A4; CT47A11	0.140994
CT47A12; CT47A8	0.140994
PKD1L3	0.140972
VAV3	0.140845
OR12D2	0.14082
BBS4	0.140772
FCGR2B	0.140613
RPS6KA5	0.140359
NR0B1	0.140112
RAG1	0.14001
HDAC11	0.140008
OR4Q3	0.139896
NCR2	0.139773
CNTN5	0.139771
BCO1	0.13977
CGRRF1	0.139702
PNMA5	0.139678
OR4K3	0.139665
FBXL13	0.139415
CCR6	0.139319
RAB12	0.139162
LOX	0.139142
RNF150	0.139092
CCL14; CCL15; CCL15-CCL14	0.139048
LINC00518	0.139025
PER3	0.138999
TOX3	0.138968
OGN	0.138848
TSPAN15	0.138751
GPX5	0.138743
TM4SF1-AS1	0.138671
RIMS1	0.138551
FRMD6	0.138499
KCNK15	0.138496
LRRTM2	0.138303
FLJ33534; AC062028.1	0.138143
FAM171A1	0.13811
IGFBP1	0.137884
TNF	0.137825
GLS2	0.13778
38047	0.137698
KCNH1	0.137563
OR8K5	0.137363
BHMG1	0.137122
C2orf16	0.137101
SERPINE3	0.137068
PIK3R5	0.137021
RSPH10B2; RSPH10B	0.136852
TRIM3	0.136807
PON1	0.136629
MYO3A	0.136432
KCNJ1	0.136318
ATP13A4	0.136307
GCOM1; MYZAP; POLR2M	0.136257
ANKRD53	0.136253
GC	0.136139
TSPYL4	0.136131
KIAA1804; MLK4	0.136066
MGP	0.135685
CD248	0.135674
GAGE2B; GAGE2A; GAGE2C	0.135641
EBF2	0.135632
LINGO4	0.135552
SLC22A14	0.135274
XAGE1B; XAGE1E	0.135071
DNAJC18	0.13495
TMSB15A	0.134902
FSHB	0.134816
ROBO3	0.134776
MYCT1	0.134328
RP3-370M22.8; GRAP2	0.134303
DUSP27	0.134262
CHAC1	0.134175
ELOVL4	0.134159
API5L1	0.134062
TFF2	0.13404
C5orf46	0.133702
CDKL5	0.133677
CCDC65	0.133634
GRM5	0.133547
OR5M10	0.133443
ZNF841	0.133318
SLC10A6	0.133308
ZP1	0.133299
IL1RAPL1	0.133156
ERICH2	0.133123
C18orf54	0.132626
KRT10	0.132475
LOC55338; CTC-242N15.1	0.132393
NOV	0.132339
FCRL2	0.132179
TMLHE	0.132171
ANKRD23	0.132133
RERGL	0.132024
NEXN	0.13201
ENAM	0.131989
MC5R	0.131944
XKR9	0.131865
LOC650293	0.131579
OR14I1	0.131539
CYP4F22	0.131372
KRT84	0.131367
OR4F17	0.131354
ST6GAL2	0.131272
C8orf88	0.131043
HLA-DMB	0.13065
MYLK4	0.130636
LOC100287728; RP11-85L21.4; jerva	0.13047
ALDH1A2	0.130451
KCNG4	0.130309
SLC6A14	0.130226
OR6J1	0.129838
LOC340074; CTC-321K16.4	0.129831
FGL2	0.12974
OR4S1	0.129567
CC2D2B	0.12942
SLC14A2	0.129406
SEC61A2	0.129296
CAMKV	0.129277
MREG	0.129238
EMX2	0.129184
KLK12	0.129144
SSX4B	0.128947
ADGRB3	0.12885
TEDDM1	0.128817
KIF26A	0.128755
PLVAP	0.128635
PCNXL2	0.128633
RGAG1	0.128575
ZNF577	0.128469
ZNF14	0.128307
CTSK	0.128067
TTC30B	0.12794
ESM1	0.127843
CCDC138	0.127792
GKN1	0.127791
ZNF416	0.12779
OR56B1	0.12775
PRAMEF12	0.127575
CCIN	0.127432
TRIM68	0.127416
ANXA13	0.127415
MYOT	0.127408
DAO	0.127226
MCTP1	0.127014
OR56A3	0.126923
CCDC60	0.126832
SNX29P2; SNX29P1	0.126831
SPANXN2	0.126767
FAM24A	0.126697
MIP	0.126639
IFT88	0.126514
RP11-380G5.2; PTEN	0.126488
CLCA1	0.126308
AMPD1	0.126295
DCLRE1B	0.126193
OR2L8	0.126167
LMOD1	0.126137
KLRC2	0.125999
SCNN1B	0.125896
SETDB2	0.125892
ZNF625	0.125818
GRIN3A	0.125802
KBTBD6	0.125503
COL6A6	0.125459
IGIP	0.125432
SLC26A2	0.125327
PEX6	0.125251
PTGER2	0.125165
HBD	0.125035
CHRFAM7A	0.124946
KIAA1644	0.124859
KLHL9	0.12477
HTR3C	0.12464
GABRR2	0.124615
STEAP2	0.124611
OR10G8	0.124583
DGCR6; LOC102724770	0.124538
SP7	0.124183
MYH14	0.124149
LRIT3	0.124123
C2orf78	0.124073
NR4A3	0.124044
CEP41	0.12401
ZFP82	0.123942
ACTRT2	0.12366
PRSS2	0.123624
UGT1A1; UGT1A6; UGT1A4; UGT1A10; UGT1A8; UGT1A7; UGT1A5; UGT1A3; UGT1A9	0.123588
LOC101928137; RP11-314D7.2	0.123484
MATN2	0.123413
MRM1	0.123292
OR10G9	0.123228
CFI	0.123119
PPFIA3	0.1231
C2orf54	0.123052
OR6K2	0.123035
RYR1	0.122807
TMEM200C	0.122762
DSPP	0.122711
DEFB4A	0.122624
TRIM36	0.122616
TEX28	0.122584
OR52N2	0.122406
APOB	0.122399
PNPLA5	0.122286
TP53TG3C	0.122188
PMM1	0.122112
DCHS2	0.121951
OR3A1	0.121803
UGT8	0.121751
SPATA45	0.121693
CDRT1	0.121689
ALG1L	0.121614
USP17L26; USP17L24	0.121528
C7orf69	0.12137
NOL4	0.121366
TAC3	0.121308
TMEM207	0.12119
MMP21	0.121088
LINGO2	0.121087
ANKAR	0.12106
TAS2R60	0.121053
OR5D14	0.120954
CABP1	0.120934
FUT6	0.120927
TMEM159	0.120901
TIGIT	0.120815
PLSCR3; TMEM256; TMEM256-PLSCR3	0.120734
ROR1-AS1	0.120502
GDF3	0.120468
TRIM49D1; TRIM49D2	0.120435
PRAC1	0.120355
MICU2	0.120239
LAPTM5	0.120157
PTX3	0.120037
TREML2	0.119956
CEP76	0.11976
EFR3B	0.11966
HMGCL	0.119625
ATP13A5-AS1	0.119607
KCTD21-AS1	0.119448
TACR1	0.119387
KRTAP10-4	0.119358
RFPL4A	0.119237
MUC2	0.119227
GPR137B	0.119161
DDIAS	0.119118
NPM2	0.119114
VN1R10P	0.118886
CENPB	0.118881
MEIS3	0.118847
CAPZA3	0.118671
GIPR	0.118638
MIB1	0.11858
SCN2A	0.11857
ACSM3	0.118458
SIT1	0.118397
ARMCX1	0.118356
CEP126	0.118262
SPIC	0.118243
ZIC4	0.118233
PROM1	0.118176
HYPM	0.118048
LDLRAD1	0.117884
RFX5	0.117845
TNFRSF11B	0.117826
LCE5A	0.117739
OR2S2	0.117736
HUS1B	0.11772
KCNH7	0.117597
ATP6V1E2	0.117587
IFT74	0.11739
EPHA1	0.117239
MAF	0.117195
DPP10	0.117132
OLFM4	0.117131
CCDC81	0.117078
GRAMD4	0.116919
LRRC63	0.116864
LOC100129940; flanu; RP11-366L20.2	0.116749
OR52N5	0.116533
ADD3	0.116519
RYR2	0.11646
PIH1D2	0.11642
ABHD1	0.116393
RGS22	0.116279
BCL7A	0.116032
ACO1	0.116017
CHRNA5	0.116014
RAB30	0.115977
PKD2	0.115745
RASSF4	0.115571
FRMD3	0.115255
OR2V1	0.115119
PROL1	0.115033
TXNDC15	0.115014
ASB16-AS1	0.114896
TRGJ1; TRGC2; TRGJ2; TRGV9; TRGC1; TRGJP; TRGJP2	0.114815
GDF11	0.114754
CLRN1	0.114583
MAS1L	0.114568
FKRP	0.114556
RGS20	0.114423
GUCY1A3	0.114339
C7orf77	0.11427
ST8SIA5	0.114207
PROCA1	0.114183
PKP1	0.114177
REG4	0.114028
TTC29	0.113986
ST18	0.113904
HTR3D	0.113802
DNAAF3	0.113794
CACNA2D3	0.113746
RGS8	0.113699
ZNF827	0.113636
SAMD5	0.113429
KMO	0.113269
WISP3	0.113238
ZNF454	0.113208
SCN7A	0.113165
TRIM77	0.113086
IL1A	0.113039
BGN	0.113019
SGCE	0.112976
SP140	0.112936
ZNF607	0.112936
ARMS2	0.112886
CECR2	0.112876
GDA	0.11284
STX19	0.112835
CCDC66	0.112782
HOXC9	0.112769
IL1R2	0.112689
ELOVL3	0.112621
ARL11	0.112557
ZNF461	0.112343
E2F2	0.112333
SLC26A7	0.112263
MC3R	0.112191
NOVA1	0.112108
PPP1R3A	0.112078
FYN	0.112062
TLE4	0.111921
OR6C76	0.111811
TMCO5A	0.111759
DYNLRB2	0.111752
ZNF345	0.111715
AADACL2	0.111699
OR52B2	0.111633
C20orf78	0.111381
ZNF300	0.111366
ZNF529	0.111347
INAFM2	0.111317
GRB14	0.111272
SGCD	0.111227
ERMARD	0.111111
C19orf35	0.111072
WDR64	0.111032
GRXCR2	0.111007
RAB29	0.110967
BACH2	0.110906
TBL1Y	0.11076
CCDC30	0.110695
ANK3	0.110558
MMP13	0.110516
RBFOX1	0.110469
GGT7	0.110463
EPX	0.11024
STYXL1	0.110232
NPHP1	0.110019
LINC00272	0.109973
SCN3B	0.109856
RNF212	0.109831
NYAP2	0.109814
RHOXF1	0.109684
SP4	0.109666
GHRHR	0.109665
GPR171	0.109535
NEK8	0.109503
MGST1	0.109466
CLDN2	0.109415
FAM84B	0.109341
C16orf96	0.109305
PPP2R5B	0.109187
RNF175	0.109102
NTN4	0.10907
FKBP11; ARF3	0.109023
KCNA4	0.10867
CYP39A1	0.108662
BTC	0.108635
TMEM232	0.108553
ALDOB	0.108551
KDR	0.108475
CFH	0.108441
GARNL3	0.108429
PINLYP	0.108416
OTOP3	0.10838
B3GNT4	0.10834
PNPLA3	0.108321
ALDH1L1-AS1	0.108225
OR2AG2	0.108108
VASH1	0.107914
ORM1	0.107891
OFCC1	0.107864
BNIPL	0.10783
AGR3	0.107789
WFDC2	0.10774
DMBX1	0.107496
APOL1	0.107444
TRMT10C	0.107431
MYOZ3	0.107356
USP49	0.107333
TCEA3	0.107275
SPRR3	0.107236
SNRPD2P2	0.107202
SLC8A2	0.107167
TSTD3	0.107151
ZCCHC18	0.106983
RP11-12M5.1; FAM163A	0.106925
OR56A5	0.106736
DYNLT3	0.106676
CDC42BPA	0.106639
STAC2	0.106496
IL20	0.106478
OR1B1	0.106261
TBX10	0.106196
NEUROD6	0.106175
BCL9	0.106168
JUN	0.106108
TMEM30C	0.106082
FBXW8	0.105995
FAM46A	0.105789
C5orf67	0.105775
OR2M3	0.105685
IL20RB	0.105683
ATP1A3	0.105673
HSPB9	0.105652
GRAP	0.105641
OR6C75	0.105634
LRP2	0.105634
TEX35	0.105616
ARID5B	0.105522
TUBGCP6	0.105485
OR5A2	0.105455
LOC100130451; AC079610.2; RP11-105N14.2	0.10543
STEAP1B	0.105339
IFT43	0.105192
GPR158-AS1	0.10513
NPAS3	0.105013
EFCAB1	0.105003
DCAF8L2	0.10494
NAPSA	0.10488
C20orf197	0.104802
SFRP2	0.104802
SPIN4	0.104788
ADGRA2	0.10457
WDR92	0.104543
UTS2	0.104457
LY96	0.104435
TIE1	0.104233
CDH12	0.104212
DIXDC1	0.104147
DNAH5	0.104143
OR10T2	0.104105
SERTAD1	0.104039
ULK4P1; ULK4P2	0.104027
B3GALT2	0.104007
STAU2-AS1	0.103986
USP17L25; USP17L27	0.103984
USP17L24; USP17L26; USP17L5; USP17L27; USP17L29; USP17L30	0.103984
CMTM7	0.103892
TRIM8	0.103889
ACACB	0.103721
CT83	0.103704
WIF1	0.103693
ZNF705G	0.10366
PPP1R14C	0.103578
CHIC2	0.103506
CASP12	0.103472
KCTD17	0.103437
LINC00173	0.103397
CNTNAP5	0.103386
OR6C6	0.10335
BICC1	0.103316
OR51T1	0.103245
CBY3	0.103214
DUOX1	0.103116
NR3C2	0.103076
TRPC5	0.102999
ACSL5	0.102998
FAM78A	0.10295
MOGAT2	0.102925
BMP8B	0.102908
ANKS6	0.102746
PRR19	0.102724
CD69	0.102721
CACNA2D1	0.102639
TOMM20L	0.102554
LHX4-AS1; ACBD6	0.102548
ZNF567	0.102533
NOX5; SPESP1	0.102233
FREM2	0.102136
FCER1A	0.102107
DUSP8	0.101938
HLF	0.101829
TLR5	0.10179
LOC101928877; RP11-386B13.3; SLC25A4	0.101789
ORAI1	0.101786
KCNJ15	0.101778
RS1	0.101778
USP31	0.101707
ZNF155	0.101387
P2RX7	0.101333
ITPRIP	0.101302
IFNA21	0.101275
PLEKHN1	0.10127
ZNF174	0.101255
MPC2	0.101239
TEKT4P2	0.101185
ANXA1	0.101147
LRRC32	0.101091
SAMD9L	0.100938
OR4K13	0.100917
ERVV-2	0.100821
FANCB	0.10081
ADCYAP1R1	0.1008
WSCD2	0.100779
BPIFC	0.100771
IQCA1L	0.100671
LRIF1	0.100661
ZNF773	0.100659
RGS7	0.100543
ANGPT1	0.100492
PCDHB16	0.100272
KBTBD12	0.100125
SCGN	0.100061
SLC16A2	0.100046
STXBP5	0.0999049
ASB4	0.0997782
CHSY3	0.0997052
OR2G2	0.0996563
SH2D3C	0.0994695
USP17L13	0.099436
CCDC17	0.0993575
ARL5C	0.0993377
SLC17A6	0.0992586
SLC9A9	0.0992471
LRFN2	0.0992411
CCDC86	0.0992091
GFPT2	0.0992064
MANSC1	0.0991811
ZNF260	0.0991289
PATE3	0.0990854
DYSF	0.0990594
RFX8	0.0989674
TCP11L2	0.0989044
AHR	0.0987944
OCLN	0.0987932
CCL8	0.0987747
DEFB108B	0.0987288
CYTIP	0.0986842
NMBR	0.0985488
PIBF1	0.0984865
PPP1R37	0.0984421
SLC22A16	0.0984157
SMIM24	0.0984127
CA8	0.0983797
LOC729970; RP4-639F20.1	0.0983417
APOL2	0.0982659
SYT8	0.0981932
OR5B2	0.0981614
MICA	0.0981147
DRAXIN	0.0981073
ZSCAN5B	0.0980966
ZNF75A	0.0979575
OLIG3	0.097918
PLA2G4E	0.0978704
C7	0.0978593
ZNF154	0.097833
C6orf201	0.0977836
MSANTD3-TMEFF1	0.0976909
TMEM143	0.0976562
MANSC4	0.0975823
TMEM251	0.097527
OR2M5	0.0974279
TCL1B; TCL6	0.0973654
MYB-AS1; MYB; RP1-32B1.3; rawjer	0.097352
SLC28A2	0.0973451
C21orf58	0.0973029
TTC30A	0.0971885
CLDN17	0.097185
HIVEP1	0.097057
RANBP6	0.0969962
DNER	0.096976
CORO6	0.096976
FAM133A	0.096865
ZNF718	0.0968205
C3orf22	0.0967094
ANKRD29	0.0966562
IL21R	0.0966542
OR4F5	0.0966183
SLC43A1	0.096607
ZNF32	0.0965721
IL9	0.0965448
STMN4	0.0965251
TSSK4	0.096463
CEACAM1	0.0964546
THAP3	0.096428
ZNF565	0.0964134
CNDP1	0.096401
ASCL4	0.0963275
PADI2	0.0962848
CBR4	0.0962773
NEK5	0.0962649
ZNF185	0.0962437
SAP30L	0.0962435
THAP7-AS1	0.0961932
REC114	0.0961539
KIAA0040	0.095986
UCN	0.0959773
OR52B4	0.0959693
CCL1	0.0959487
CLPSL1	0.0959394
ZNF439	0.0958818
CASKIN2	0.095878
SLC38A3	0.0958612
CYP7A1	0.0958084
SRRM3	0.0957943
ANKRD36C	0.095769
PDE11A	0.0957004
RXFP2	0.0956333
SLC9A4	0.0956163
INSL5	0.0955232
NBPF7	0.0954794
ATXN7L3	0.095429
SMIM18	0.0953767
C20orf194	0.0953145
DNAJC22	0.095301
ATP6V0A4	0.0952491
DYRK3	0.0952106
TMC1	0.0951659
TMEM220	0.0951422
DEFB119	0.0951021
MS4A2	0.0950452
OR52B6	0.0950355
CYP2A6	0.0950119
HKDC1	0.094943
ROPN1L	0.0949217
TRIM49D2; TRIM49D1	0.0949107
CHI3L2	0.0949106
HOOK1	0.0948577
THSD1	0.094732
GOLGA6A	0.09464
SOWAHD	0.0946253
FPR3	0.0946101
ATG4A	0.094451
INO80C	0.0944359
ADGRE3	0.0943944
FOXO4	0.0943859
MS4A3	0.0942895
MMP7	0.0942285
SERPINB7	0.0942191
ZNF772	0.0941899
DHRS4L1	0.0941851
LGI1	0.0940997
KIAA2012	0.0940989
C8orf49	0.0940665
PCDH20	0.0939964
PDE10A	0.0938917
GFOD1	0.0938581
MRPS31	0.0938293
FGF12	0.0937951
SERP2	0.0937367
KIT	0.0936693
AOC1	0.0935882
SIPA1	0.0935751
SYTL4	0.0935602
GPRC5C	0.0935588
NXF1	0.0935461
PTPRN	0.093513
CD207	0.0934824
TMIGD1	0.0934408
DGKI	0.0933997
HLA-DRA	0.093147
WNT8A	0.09311
MMP8	0.0930813
LIX1	0.0930626
ARL8A	0.0930157
TMEM64	0.0929978
CUL9	0.0929368
RSRP1	0.0929311
ENTPD2	0.0929248
LIG4	0.0928711
PLEKHG7	0.0926561
CYTL1	0.0925508
IQSEC2	0.0924864
XRCC6BP1	0.0924198
AICDA	0.0923378
CTC-453G23.8; CARD8; nekera	0.0922682
TECTB	0.0922629
PLA2G2A	0.0922416
MINK1	0.0920652
PDE9A	0.0919993
ALS2CR12	0.0919732
NDUFAF5	0.0919506
C4orf22	0.0919336
IL21	0.0919118
BEGAIN	0.0919082
CASP9	0.0919007
ZNF672	0.0918175
PRR23D2; PRR23D1	0.0917899
OR2B3	0.0917702
PLCE1	0.0917335
ITGB7	0.0916305
KLC4	0.091625
FHL5	0.0915296
OR4M2	0.0914109
COLCA2	0.091344
CSF3	0.0913357
ANPEP	0.0913242
ASMT; SFRS17AandASMT	0.091282
ASMT; AKAP17A	0.091282
C14orf79	0.0912408
KLHL14	0.0912301
PPP2R2D	0.09122
ZFYVE21	0.0911677
ZBTB18	0.0911057
CASC1	0.091104
ZIM3	0.0910452
MCM3AP-AS1	0.0909939
SLITRK2	0.0909091
MGAT5B	0.0909091
OR2M7	0.0908265
TIAM2	0.0907716
RARRES2	0.0907692
FEZ2	0.0907643
TRMU	0.0907481
BARHL2	0.0907187
ATXN7L1	0.0907091
ZNF559-ZNF177; ZNF177; ZNF559	0.0905928
CDKL1	0.0905292
CLIP4	0.0904903
OR2B6	0.090489
TTC23L	0.0904817
CD27	0.0904737
ICAM3	0.0903968
LCAT	0.090285
goyborbu; MCM2	0.0901883
TRIM64C	0.0901559
ATP13A5	0.0901379
ZNF304	0.0900052
SLFN14	0.0899673
RNF222	0.0899059
LOXL1	0.0898966
FAM208B	0.0898921
TRIM49B	0.0898652
MAMDC2	0.0897771
TFPI2	0.0897467
AMER2	0.089691
OR4M2; AC171558.2	0.0895679
STX16-NPEPL1	0.0895578
GSTA3	0.0894855
KCNN3	0.0894632
TBC1D26	0.0894059
USP17L17	0.0893958
SH3BP2	0.0893954
MLF1	0.0893495
C9orf153	0.0893257
CARD16	0.0893183
DYNC2H1	0.089307
INMT; FAM188B; INMT-FAM188B	0.0893024
CACNA1H	0.0892696
ZNF25	0.0892427
MAFG	0.0892298
LOC388692; FAM231D; RP11-403I13.7; RP11-403I13.8	0.0891383
FOXR2	0.0890804
ZNF426	0.0889129
ADGRE5	0.088853
SPINK2	0.0888052
KRTAP11-1	0.0888047
RAB27A	0.0887857
LEP	0.0887678
CIDEA	0.0887675
NNT	0.0886824
BLOC1S2	0.0886525
WDPCP	0.0886464
OR8B3	0.0886408
ZBED5	0.0885669
AADAC	0.0885515
DRP2	0.0884732
SIM1	0.0884719
FZD4	0.0884597
GBGT1	0.0884424
ARHGEF26	0.0883918
LONRF3	0.0883173
GNAL	0.0883108
PLGLB1	0.0883002
LINC00615	0.0882658
PRR4	0.0882532
GSAP	0.0882353
PDPN	0.0882047
LONRF1	0.0880843
ZNF594	0.0880023
GLI2	0.0879766
CLK1	0.0878869
HIST1H3E	0.0878594
OVGP1	0.0877492
FCRL5	0.0877193
VWA3A	0.0876075
RBM24	0.0875899
USP17L29; USP17L5	0.0875274
USP17L28; USP17L30	0.0875274
USP17L27; USP17L28	0.0875274
USP17L25; USP17L30	0.0875274
CYP4F11	0.0874795
ENPP3	0.0874593
PRRG3	0.0873824
RBP5	0.0873606
S100A7L2	0.0873362
PHACTR4	0.0873217
CLCN2	0.0873044
DCLK2	0.0872905
MEIOB; LINC00254	0.0871766
MS4A12	0.0871632
C9orf131	0.0871593
OR2T29	0.0870851
TBC1D8	0.0870575
ADK	0.0870229
FAM132A	0.0869925
OR52J3	0.0869708
PDE8B	0.0869146
LOC101927550; AC004893.11; SMURF1	0.0868905
COX7B2	0.0866852
FRAT2	0.0866604
FABP2	0.0865419
SMLR1	0.0865147
DAXX	0.0865098
TMCO3	0.0864849
ANTXR2	0.0864714
IL18BP	0.0864532
IFNLR1	0.0864242
GPC3	0.0864055
TOPORS	0.0863898
S100A8	0.0863898
CARD10	0.0863214
SERHL	0.086298
MMP27	0.0862881
GP1BB; SEPT5	0.0861532
GRK4	0.0861196
BIRC2	0.0861
CLDN15	0.0860484
SYNE1	0.0859868
SH2B3	0.0859301
CCDC27	0.0859266
CLDN9	0.0858991
CAMP	0.0858806
AF131215.3; XKR6	0.0858615
KCNK12	0.0858008
ATP2B1	0.0857499
MRAP2	0.0856041
TAOK3	0.0855931
MYH7	0.0855479
OR2L5	0.085531
CRISP1	0.0853414
IRAK1BP1	0.0853361
MOXD1	0.0852527
TMEM132D	0.0852273
GPR45	0.0852106
ZNF891	0.0852106
NAAA	0.0851901
MAOA	0.0851736
LOC654841; AC097662.2; COL4A3	0.0850902
CSGALNACT2	0.0850524
ZNF197	0.0850511
ANKRD50	0.0850507
FAM166A	0.085043
EXOC8	0.0850007
RBM11	0.085
FAM131B	0.0849056
OR6C2	0.0849
PRH2	0.0848474
STK32B	0.0848343
OLIG1	0.0845036
ZNF383	0.084503
APOBEC2	0.0844905
DQX1	0.0844854
PTPRJ	0.0844483
KRT23	0.084412
KANSL1L	0.0844058
TMEM79	0.0843916
SPINK8	0.0843881
YDJC	0.0842807
KLK9	0.0842437
OR2T12	0.084192
SDC3	0.0840067
LRRN4CL	0.0839273
HSD3B1	0.0838625
HRH2	0.0837709
CSF2	0.0837439
ITK	0.083682
TRIM66	0.0836551
C4BPA	0.0836551
PIPOX	0.0836002
HOOK3	0.083584
ZIK1	0.0835822
FXYD1	0.0835608
CT45A5	0.0835475
UXT-AS1	0.0835271
CDHR3	0.0834261
FBXO33	0.0833459
KBTBD13	0.08329
BLACE	0.0832365
CYP4F3	0.0832318
SLC45A3	0.0831974
GNPDA2	0.08319
FAM26E	0.0831703
LIPE	0.0830848
HDHD2	0.083067
KIZ	0.0830565
SLC25A25	0.0830182
RHCG	0.083004
AGBL2	0.0830012
SPC25	0.0829932
ZNF512	0.0829351
C1orf74	0.0829103
GORASP1	0.0829045
DUSP23	0.082873
NCR3LG1	0.0828625
ST6GALNAC5	0.0828617
KCNA3	0.0828384
GOLGA6L10	0.0828298
TCN2	0.0828174
GOLGA6L22; GOLGA6L1	0.0827948
MTERF2	0.0827789
WDR76	0.0827309
RP11-732A19.2; TAF10	0.0826865
SPRR2E	0.0826821
CCDC112	0.0826709
C9orf3; RP11-49O14.3	0.0826158
CSTA	0.0825892
ZNF275	0.0825778
KCNJ16	0.0825741
THSD4	0.0825083
LOC101927844; serfawbu	0.0825082
ANKS4B	0.0824851
PYGM	0.0824468
SULT1C3	0.0824261
IZUMO1R	0.0823852
TRIM47	0.0822943
RP11-325B23.2; OR5H8	0.082291
TSHB	0.0822846
PTPN13	0.0822768
CEP19	0.0821972
RGS18	0.0821872
PLK2	0.0821677
KRTAP24-1	0.0821597
ZCCHC11	0.0821304
PDGFD	0.0821168
C1orf127	0.0820645
MLYCD	0.0820633
SMIM10	0.0820291
MAB21L1	0.082012
CCDC172	0.0819673
SPHK1	0.0819672
ZNF766; MIR643	0.0819672
CXCL9	0.0819672
REC8	0.0819033
KIF5C	0.0818554
OCLM	0.0818495
C4orf47	0.0818379
GALE	0.0818168
SH3BGR	0.0817696
MRO	0.0817649
OSBP2	0.0817556
ANKMY2	0.0817321
DLX4	0.081718
GPR12	0.0815523
KIAA1549L	0.0814996
HPDL	0.0813798
STAT5B	0.0813457
C9orf62	0.0813308
ORC6	0.0813291
ZBTB12	0.0813008
SLC6A15	0.081285
NPHP3-ACAD11	0.0812773
COX6B2	0.0812661
CCL27	0.0812603
TAAR5	0.0812408
C1orf195	0.0812325
VIP	0.0811639
RIMS2	0.0811574
C8orf87	0.0811415
OR13F1	0.0811359
DIO2	0.0810811
HCN4	0.0810597
PRR23A	0.0810412
TAS2R16	0.0810093
P2RY2	0.0809561
KCNJ9	0.0808993
GSG2	0.0808449
GPHN	0.0808285
USP17L3; USP17L8	0.0807673
WDR66	0.080703
GPHB5	0.0806452
SYK	0.0806269
ZCCHC2	0.080605
TIGAR	0.0805572
OXCT1	0.0804136
OR9A4	0.0803634
ST8SIA3	0.0802139
NELL2	0.0802139
OLFM3	0.0801964
FAM81A	0.0801898
C10orf54	0.0801769
SOSTDC1	0.0801173
SERPINB4	0.0800915
FBLN5	0.0800866
RGAG4	0.0800649
OSR2	0.08
CCM2	0.0799717
VN1R1	0.0799709
RRAGD	0.0799256
PRSS1	0.0799057
SSX2IP	0.0799032
KCNE1	0.0798297
ZBTB26	0.0798166
CYSLTR2	0.0797606
KRTAP19-2	0.0797546
FANK1	0.0797472
CPSF4L	0.0797024
RIBC2	0.0796207
LINC01359	0.0795756
LINC00668	0.0795107
RFPL3	0.0794414
ISM1	0.0794333
ANKRD36B	0.0793651
TNFRSF9	0.0793651
GPR141	0.0793167
ARSI	0.0792963
PLPPR2	0.0792925
CABYR	0.0792644
P2RX2	0.0792557
RSPH10B2	0.0791905
FZD3	0.0791798
GCLM	0.0791319
ZSCAN32	0.0791088
OR2A14; OR2A2	0.0791007
PLEKHH3	0.0790403
GATAD2A	0.0790178
CT45A6; CT45A7	0.078964
ACSBG1	0.0789395
SLC6A11	0.0789097
HYAL4	0.0787926
HOXD9	0.0785819
CLPSL2	0.0785728
TCP11L1	0.0785702
SPIRE1	0.0785645
CPA4	0.0785508
NCCRP1	0.0785418
CALN1	0.0784593
DUSP5	0.0784077
LAMTOR3	0.0783848
RGS12	0.0783847
EDNRA	0.0783533
PRKACB	0.0783457
DTNA	0.0783446
OXER1	0.0783312
HTN3	0.0783153
TCTE3	0.0783093
SAMD8	0.0782997
SULT1C2	0.0782997
CEP295	0.0782278
SNRK	0.0781759
ZNF135	0.0781738
PCDH17	0.0781632
GUCY2F	0.0781036
SLC25A22	0.0780452
MLIP	0.0778816
OR2M2	0.0778642
XAGE2	0.0777732
HOXA1	0.0776965
CTRB1	0.0776779
ST7-AS1	0.0776436
GP6	0.0775973
SLC35E4	0.0775927
ECHDC3	0.0775722
ZSCAN4	0.0775489
PQLC2L	0.0775471
DDX31	0.0774552
MSL3	0.0774527
CEBPE	0.0773869
CLP1; AP000662.4	0.0773669
OR52E2	0.0773558
ANKRD13B	0.0772999
RNF207	0.0772493
OR6C70	0.0772331
FAM46C	0.0772135
MLLT11	0.0771972
LSMEM2	0.0771812
AFM	0.0771168
OBSCN	0.0770563
FAM177B	0.0770108
KIAA0895	0.0769231
RHOB	0.076923
MDH1B	0.076923
APOC4-APOC2; APOC2	0.0768973
LINC00303	0.0768401
ETV5	0.0767179
NUGGC	0.0766871
SLC44A5	0.0766561
ZNF544	0.0766255
KCTD4	0.0766242
LIPA	0.0766026
PBX3	0.0765557
ZKSCAN5	0.0764804
TMEM164	0.0764483
NOXO1	0.0764211
FARP1; MIR3170	0.0763807
CLIC6	0.0763776
LRRC37A3	0.0763569
BST2	0.0763087
PLEC	0.0762942
ZDHHC11	0.0762911
ACOT2	0.0762606
ARMC4	0.0762195
LPO	0.0762134
CRYBA2	0.0761932
HPSE	0.0761283
LRP4	0.0761246
TRIM74	0.0761246
PPP1R18	0.0760967
PRORY	0.0760719
SHOX2	0.0760154
SPAG5	0.0759742
DNAH6	0.0759267
SIX3	0.075909
NPY1R	0.0758913
C5orf34	0.0758758
BMP6	0.0758518
LEAP2	0.0758048
CLEC4E	0.0757576
KCNJ14	0.0756987
BCORL1	0.0756419
FAM153C	0.0756187
TRPS1	0.0755584
OR2A4	0.0755229
SEC16B	0.0754853
CD58	0.0754764
CARTPT	0.0754498
TNFSF18	0.075393
ZFHX4	0.0753555
FAXC	0.0752766
JOSD1	0.0752659
LINC01496	0.0752257
OR4F16; OR4F29	0.0751754
OR4F29; OR4F3; OR4F16	0.0751754
STK33	0.075161
CCRL2	0.0751353
DPYSL4	0.0751323
ALX1	0.0750883
CPN2	0.0750751
DUSP26	0.075075
OR1L4	0.0750071
40238	0.074928
CADM3	0.0748979
LYSMD2	0.0748931
HNRNPCL4	0.0748652
ADGRG2	0.0748503
GLYATL2	0.0748347
ANKLE2	0.0748334
KRTAP9-3	0.0747986
PRRX1	0.0747525
ACR	0.0747508
PADI6	0.0747224
KPNA3	0.0746924
OR11H1	0.0746733
ERICH4	0.0746509
CFAP47	0.0746269
GSTO1	0.0746016
ANKRD9	0.0745848
FBXO45	0.0745819
LRRN4	0.0745118
LRGUK	0.0745055
F5	0.0744477
PTGER4	0.0744308
TAS1R2	0.0743569
ATG101	0.07431
OR1L3	0.0743023
ATF3	0.0742693
DDX10	0.0742182
SERGEF	0.0741787
RGR	0.0739827
PGAP1	0.0738916
NLRP5	0.0738793
LINC00935	0.0738636
TCP11	0.0738489
C1orf64	0.0738431
MAST2	0.0738085
C8orf22	0.0738007
CMTM5	0.0737173
ART3	0.0737068
KLRC1	0.073698
OR1L8	0.0735786
SPECC1L-ADORA2A	0.0735685
CYTH4	0.0735644
GATS	0.073467
LZTFL1	0.0734447
HPRT1	0.0734395
IGSF21	0.0734287
C3orf62	0.0733999
CCDC8	0.0733692
SLC47A2	0.0733659
ICA1	0.0733545
DCAF4L1	0.0733197
PRSS55	0.0733048
SGK1	0.0732673
MARK3	0.0732064
GPR1	0.0731963
ZNF235	0.0731707
KRT28	0.0731137
SLC26A10	0.0731087
ZNHIT3	0.0730632
ZNF350	0.0730434
LINC00282	0.0730149
CCDC9	0.0729405
LCE2C	0.0728798
IRX5	0.0728688
NR4A1	0.0728477
CRIP2	0.072831
KIFC2	0.0727724
ANKRD18B	0.0727598
YPEL2	0.0726856
SUSD4	0.0726677
MAN1A1	0.0726676
CSPG4P1Y	0.0725689
FAM3B	0.0725514
MGAM2	0.0725105
SDR9C7	0.0724638
KLHL31	0.0724637
EPYC	0.0724276
PLSCR5	0.0723781
SLC43A2	0.0723771
SKA1	0.0723695
MOB2	0.072338
OR4F15	0.0723114
KREMEN1	0.0723093
LPA	0.0722471
PUS10	0.0721989
C4orf46	0.0721872
CYP2C8	0.0721719
SPRR4	0.0721323
RALGPS2	0.0721253
KLHDC7A	0.0720658
KLF8	0.0719744
EHD2	0.0719564
DOK6	0.071954
LOC100134391; CTD-2532D12.4	0.0719501
C1orf229	0.0719486
HMP19	0.071933
HSDL2	0.0717404
ZNF556	0.071706
TMPRSS5	0.0716996
ANKRD30B	0.0716533
TM6SF2	0.0716282
LGALS16	0.0716137
PHEX	0.0715525
MYH15	0.0715465
SATB1	0.0715361
FAM117A	0.0715308
ATR	0.0715266
ATP1B1	0.0715247
NDUFA4L2	0.0715048
SLAMF1	0.0714911
AC010894.3; SCRN3	0.0714451
CNR1	0.0714049
NBAS	0.0713781
FBXO9	0.0713102
NXPE4	0.0713045
HIP1	0.0711989
GK	0.0711565
WNT6	0.0711535
GOLGA8R	0.0711486
MASTL	0.0711238
PKN3	0.0711228
UQCRHL	0.07109
GALNT13	0.07109
MYO7B	0.0710693
FBN3	0.0710559
FAM53B	0.0710515
FAM19A4	0.0710315
SEMA6D	0.071008
KIF1B	0.0709634
FRMPD2	0.0709343
AKIRIN2	0.0709113
MOS	0.070898
MTX3	0.0708833
RBM45	0.0708712
NEK3	0.070855
ZBTB38	0.0708328
SIX4	0.0708033
CCDC137	0.0708015
L3MBTL3	0.0707831
KCNMB4	0.0707758
GAS2L1	0.070693
ARRDC5	0.0706759
TFEC	0.0706714
LOC285692; CTD-2143L24.1; TAS2R1	0.0706547
PURB; MIR4657	0.070654
MIA; RAB4B; MIA-RAB4B	0.0706266
TRAF4	0.0706252
PADI4	0.0705735
FBXO40	0.0705467
ASB14	0.0705149
DEFB129	0.0704607
ARID3C	0.0704517
KLRF2	0.0704226
GRID2	0.0704226
EP400NL	0.0703997
IFNA5	0.070382
PCDH10	0.0703542
RIPPLY2	0.070353
RAB9A	0.0703425
PLXNB3	0.0703388
OR6C65	0.0702777
TAAR9	0.0702459
ADAMTS4	0.0701982
SLC3A1	0.070184
HBB	0.0701609
CCDC184	0.0701366
PAIP2; CTB-43P18.1	0.0701244
BEST1	0.0701188
CDC14A	0.0700904
GRK1	0.0700892
CFAP206	0.0700872
TBC1D19	0.0700525
TMEM171	0.0700132
ZNF329	0.0700117
ZNF419	0.0700035
VPS39	0.0699947
DAZL	0.069994
PLA2G4D	0.0699872
ALCAM	0.0699762
ATHL1	0.0699695
LPAL2	0.0699486
TTBK2	0.0698812
ZNF229	0.0698556
CLEC7A	0.0698221
OR2AG1	0.0698174
YPEL4	0.0698151
ZNF639	0.0698129
CHRDL2	0.0698081
SLC15A1	0.0698035
NFKBID	0.0698027
ACVR1	0.0697601
DNAH10OS	0.0697365
LINC00494	0.0697314
ITGA7	0.0696992
RAB37	0.0696732
PDCD1LG2	0.0696379
PPP2R3B	0.0696292
F2RL1	0.0695825
FOXN3	0.0695793
CDK8	0.0695697
CNGA1	0.0695322
IL36A	0.0694286
LINC01537	0.0693986
EXO1	0.0693791
IDE	0.0693281
NKX1-2	0.0693036
TMEM210	0.0692663
ZBTB3	0.0692426
REP15	0.0692095
OR7A10	0.0691953
LRRC27	0.0691823
VSIG10	0.0691389
GAGE12C; GAGE12E; GAGE12H	0.0691244
C16orf89	0.0691048
SLCO1B3	0.0690755
THBS2	0.0690731
CCDC154	0.0690449
FKBP3	0.0690362
C2orf88	0.0690336
TESK2	0.0689998
TMEM165	0.0689781
FES	0.0689655
USP17L19	0.0689571
UCP2	0.0689386
CDADC1	0.0688705
TDRD9	0.0687888
KCNU1	0.0687758
C1orf101	0.0687623
USP17L2	0.0687623
VRTN	0.0687424
PAX2	0.0687286
CHAT	0.0687228
GSDMD	0.0686427
BIVM-ERCC5	0.0686213
ABHD14B	0.0686199
C5orf45	0.0685766
CETP	0.0685528
TMEM40	0.0685315
BBS7	0.068531
ARHGEF33	0.0684932
ARIH1; MIR630	0.0684764
SMCO1	0.0684425
LRCH2	0.0684412
GUCY1B3	0.0684092
CD47	0.0683713
PRCD	0.0683544
TRNP1	0.0683251
BTBD3	0.0683041
LSP1P3	0.0682902
ARHGEF3	0.0681775
MRGPRX4	0.0681587
MS4A4E	0.0680788
VSIG4	0.0680628
AP1AR	0.0680581
SESTD1	0.0680575
PHOSPHO2	0.068044
NUF2	0.0680357
HRASLS2	0.0680113
OR2B2	0.0679542
RCVRN	0.0678931
AIFM2	0.0678733
NMRK1	0.0678466
OR13H1	0.0678466
LCE1F	0.0677994
APOPT1	0.0677966
FBXO5	0.0677721
GLCCI1	0.0677592
C1QTNF2	0.0676552
ALG9	0.0675952
PTHLH	0.0675675
LRRC42	0.0675589
APBA1	0.0675544
TLE6	0.0674916
KRT222	0.0674746
CCDC39	0.0674706
VN1R4	0.0673854
CCDC18	0.0673592
ZNF250	0.0673479
TOB1	0.0673424
NEFL	0.067311
EPHA4	0.0672646
LIPM	0.0672153
PTCHD3	0.0672134
SNX33	0.0671251
DLK1	0.0671141
SPINK5	0.0671056
TPSAB1; TPSB2	0.0671032
C7orf33	0.0670891
SLC25A40	0.0670823
ZNF181	0.067046
RGS9	0.0670315
BCL2A1	0.0670241
OR11H4	0.0670142
LY6G6F	0.0670083
C20orf203	0.0670033
ZNF776	0.0669995
NFATC1	0.0669716
HRH4	0.0669562
CASZ1	0.0669432
DYNC1I1	0.0669311
RSPH9	0.06693
BACE2	0.0669115
PLA1A	0.0668054
RPL5	0.0667467
ANGPTL2	0.0667398
CST1	0.0667071
LINS1	0.0666864
SOCS5	0.0666667
BIN3	0.0666293
CASD1	0.0665801
SGTB	0.066547
ZNF140	0.0665384
T	0.0665164
HBE1	0.066503
CRYBA4	0.0664633
BMPR1A	0.0664621
PLEKHM2	0.0664293
RNF103	0.0663917
TDRD7	0.0663544
S100B	0.0663368
NRM	0.0663058
DPP6	0.0662801
ZNF570	0.0662764
ADGRA3	0.0662688
DNAJC5; MIR941-1; MIR941-2; MIR941-3; MIR941-4; MIR941-5	0.0662628
SLC5A7	0.066251
SMIM23	0.066237
VAX2	0.0662196
CLLU1OS	0.0661983
DDIT4L	0.0661495
TGFBR3	0.0661391
C11orf45	0.0661132
GOLGA6C	0.0659444
POLR2M	0.0659403
GCSAML	0.0659376
HSPBAP1	0.0659133
ZNF84	0.0659026
INTS6	0.0658371
FDCSP	0.0658241
PCTP	0.065812
GRPR	0.0658087
UBQLNL	0.0657894
TAAR8	0.0657483
SPRR2B	0.0657405
FHIT	0.0657268
TP53TG3D	0.0657213
USP17L12	0.0657143
OR4D9	0.0657047
ECI2	0.0656661
ATXN7L3B	0.0656612
CWC15	0.0656531
ANXA2R	0.0656261
LRRC4C	0.0655701
SLC4A10	0.0655136
PLA2R1	0.0654762
RNF183	0.0654349
MX2	0.0653961
OTUB2	0.0653781
ARC	0.0652504
CYP4V2	0.0652503
FAM110C	0.0652324
TCF19	0.0651708
CCDC146	0.0651466
FLNC	0.0651042
OR10X1	0.0650557
PPP2R5D	0.0650533
SLC39A8	0.0649682
CROT	0.0649553
C11orf21	0.064935
IFNA6	0.0649006
TLE2	0.0648854
ZNF534	0.0648602
MRGPRG	0.0648213
PHYHIP	0.0648148
KPRP	0.0647722
BARX2	0.0647447
ERN1	0.0646996
DCDC5; DCDC1	0.0646814
SOX5	0.0646784
SRGAP3	0.0646593
FAM92A1	0.0646033
TRDN	0.064554
GOLT1A	0.0645499
TBC1D30	0.0645452
AMHR2	0.064524
ARHGEF6	0.0645161
EFCAB8	0.0645106
RNF214	0.0644819
FAM189B	0.0644477
RECQL4	0.0643998
ZNF268	0.064399
ABTB2	0.0643777
TMEM185A	0.0643777
IL16	0.0643625
SIK1	0.0643316
PNMA2	0.0642978
LINC00656	0.0642871
TBCCD1	0.0642785
NCEH1	0.064244
TAS2R38	0.0641732
LINC00649	0.0641444
SIN3B	0.0641408
[truncated: 17,669 more rows]

## Sheet: S5 Table
S5 Table. Summary identified metabolites in tiers 1,2 and 3; and the metabolite peak-pair data for LG and HG-cultured BeWo CT cells
Peak Pair Information									Identification Level	Tier 1 - Positive Identification (CIL Library)					Tier 2 - High Confidence Putative Identification (LI Library)					Tier 3 - Putative Identification (MyCompoundID Library)			Missing Ratio	IsoMS_results_F12K_1_P1-D-7_01_11838_Spectrum.csv	IsoMS_results_F12K_2_P1-B-1_01_11831_Spectrum.csv	IsoMS_results_F12K_3_P1-B-5_01_11835_Spectrum.csv	IsoMS_results_F12K_4_P1-D-5_01_11859_Spectrum.csv	IsoMS_results_F12K_5_P1-D-6_01_11837_Spectrum.csv	IsoMS_results_25mM_1_P1-E-1_01_11839_Spectrum.csv	IsoMS_results_25mM_2_P1-E-2_01_11862_Spectrum.csv	IsoMS_results_25mM_3_P1-C-9_01_11854_Spectrum.csv	IsoMS_results_25mM_4_P1-B-3_01_11833_Spectrum.csv	IsoMS_results_25mM_5_P1-B-4_01_11834_Spectrum.csv
No	RT (s)	Normalized RT (s)	m/z_light	m/z_heavy	Neutral Mass (Da)	Intensity	nCharge	nTag		NovaMT Library No.	External Identifier	Compound	Mass Error (ppm)	RT Error (s)	NovaMT Library No.	External Identifier	Compound	Mass Error (ppm)	RT Error (s)	Zero-reaction	One-reaction	Two-reaction		LG	LG	LG	LG	LG	HG	HG	HG	HG	HG
A-4	76.5	107.1	312.009	314.016	77.9508	12015	1	1	Tier 3 only two-reaction											0	0	1	0	0.968	0.687	0.918	0.973	0.937	0.835	0.929	0.782	0.877	0.89
A-5	76.6	107.2	367.063	369.069	133.004	3835.75	1	1	Tier 3 only two-reaction											0	0	32	0	1.32	0.862	0.992	1.422	0.899	1.151	1.036	0.862	0.958	0.7
A-6	77.6	108.1	268.046	270.053	33.9876	101572	1	1	Tier 3 zero-reaction											1	1	81	0	0.844	0.517	0.744	0.927	0.834	0.711	0.758	0.64	0.753	0.705
A-7	78.2	108.7	515.126	517.132	281.067	2620.92	1	1	Tier 3 one-reaction											0	4	264	0	1.844	0.719	1.034	1.278	0.939	1.451	1.253	1.035	1.142	1.066
A-8	79.7	110.2	444.089	446.096	210.031	46395.5	1	1	Tier 3 one-reaction											0	9	256	0	0.371	0.625	1.961	1.235	1.802	0.823	1.731	0.543	1.905	0.753
A-9	79.8	110.3	389.128	391.134	155.069	180772	1	1	Tier 3 zero-reaction											1	14	273	0	0.87	0.545	0.981	0.875	0.891	0.692	0.644	0.62	0.98	0.853
A-10	80.5	111.1	515.151	517.157	281.093	8964.25	1	1	Tier 3 zero-reaction											1	14	453	0	1.261	0.99	1.357	1.265	1.325	1.249	0.795	0.705	1.245	1.078
A-11	81.3	111.8	573.132	575.138	339.073	317053	1	1	Tier 3 one-reaction											0	4	249	0	1.113	0.454	1.015	0.938	0.945	1.178	0.776	0.849	0.991	0.946
A-13	81.6	112.1	581.121	583.127	347.062	9897.64	1	1	Tier 1	AAA00453000	C00020	Adenosine monophosphate	1.15	7.1									0.0606	1.826	0.206	0.901	1.413	0.807	0.852	1.99	0.344	2.765	0.758
A-14	81.7	112.2	363.1	365.107	129.042	11758.1	1	1	Tier 3 zero-reaction											5	28	357	0	1.232	0.524	0.969	1.014	0.997	1.39	0.777	0.922	0.915	0.995
A-15	81.9	112.4	330.079	332.086	96.0208	4284.8	1	1	Tier 3 one-reaction											0	4	314	0	1.418	0.434	1.09	1.287	0.934	1.125	1.408	0.735	2.109	0.856
A-17	82.6	113.2	589.126	591.133	355.068	31638.9	1	1	Tier 3 one-reaction											0	8	201	0	1.128	0.464	0.972	0.938	0.863	1.32	0.722	0.912	0.93	1.036
A-18	82.7	113.3	449.114	451.121	215.056	33116.7	1	1	Tier 2						AAA01324000	C01233	sn-Glycero-3-phosphoethanolamine	0.33	83.2				0	1.34	0.283	1.112	0.575	0.855	0.952	0.838	0.596	0.993	0.957
A-19	83.9	114.5	516.109	518.116	282.051	1984	1	1	Tier 3 one-reaction											0	14	348	0	1.56	0.835	1.038	1.252	1.183	1.203	0.89	0.92	1.173	1.137
A-20	84.4	115	460.084	462.09	226.026	6632.12	1	1	Tier 3 one-reaction											0	18	320	0	0.507	0.751	1.761	1.372	1.519	0.805	1.751	0.651	1.724	0.701
A-21	86.6	117.1	488.115	490.122	254.057	6677.24	1	1	Tier 2						AAA01085000	C05844	5-L-Glutamyl-taurine	0.73	57.1				0	0.62	1.987	0.695	0.77	0.864	0.514	0.672	1.325	0.469	1.481
A-22	87.5	118.1	387.068	389.074	153.01	81675.2	1	1	Tier 2						AAA00676000	C00606	3-Sulfino-L-alanine	0.25	49.7				0	0.988	1.405	0.823	0.88	0.964	0.978	0.877	0.604	0.695	1.165
A-23	87.9	118.4	414.122	416.128	180.063	35121.2	1	1	Tier 3 zero-reaction											17	87	713	0	1.385	0.782	0.816	1.565	1.473	1.11	1.027	0.743	1.026	1.203
A-24	90.5	121	496.175	498.181	262.116	3281.21	1	1	Tier 2						AXA01545000	C01683	Nopalinic acid	0.29	158.2				0	1.099	0.728	1.259	1.524	1.045	1.054	0.753	1.033	1.337	1.028
A-25	90.5	121.1	403.063	405.069	169.004	15890.8	1	1	Tier 2						AAA00670000	C00506	L-Cysteic acid	0.25	42.7				0	0.856	1.388	0.744	0.777	1.018	0.806	0.752	0.582	0.727	0.985
A-26	91.2	123.6	375.077	377.084	141.019	47574.6	1	1	Tier 1	AAA01331000	C00346	O-Phosphoethanolamine	0.26	2.4									0	0.738	1.023	0.679	0.725	1.497	0.512	0.45	0.446	0.657	0.698
A-27	92.2	127.4	403.143	405.15	169.085	17846.7	1	1	Tier 1	AYA00001000	C01152	1-Methylhistidine	0.22	2.8									0	1.095	0.587	1.271	1.096	1.063	0.934	0.869	0.739	1.284	1.144
A-28	92.3	128	535.171	537.178	301.113	3328.44	1	1	Tier 3 one-reaction											0	1	39	0	1.642	0.851	0.751	1.125	1.136	1.252	0.916	0.582	0.868	1.282
A-29	92.7	129.6	502.095	504.1	268.037	5084	1	1	Tier 3 zero-reaction											1	8	223	0	1.177	0.51	1.11	0.924	0.991	1.691	0.867	0.915	0.968	1.299
A-31	94.7	137.8	419.104	421.11	185.045	15661.6	1	1	Tier 3 one-reaction											0	2	214	0	1.175	0.477	1.44	1.21	1.07	0.948	0.991	1.064	1.122	1.176
A-32	95.2	140.1	573.131	575.138	339.073	2496.4	1	1	Tier 3 one-reaction											0	5	254	0	1.114	0.492	1.034	0.994	0.957	1.271	0.793	0.906	0.943	0.92
A-33	95.8	142.3	380.175	382.181	146.117	5524.33	1	1	Tier 3 one-reaction											0	2	31	0	1.074	0.496	1.307	1.029	1.125	0.998	1.155	0.861	1.112	0.88
A-34	96.4	145.1	460.165	462.171	226.107	4403.45	1	1	Tier 2						AAA00831000	C00386	Carnosine	0.25	204.4				0	0.838	0.525	1.058	1.562	1.083	0.744	1.072	0.871	1.229	1.135
A-35	97	146.9	517.149	519.156	283.091	11255.7	1	1	Tier 1	AAA00485000	C00387	Guanosine	1.42	13.7									0	0.28	2.07	0.38	0.106	0.919	0.065	1.591	2.515	0.533	0.231
A-36	97.2	147.4	524.181	526.187	290.122	5499.75	1	1	Tier 2						AAA00422000	C03406	N-(L-Arginino)succinic acid	0.89	50.5				0	1.194	0.649	1.098	1.241	0.889	1.196	0.998	0.81	1.354	0.804
A-37	97.7	148.5	414.121	416.128	180.063	25828.2	1	1	Tier 3 zero-reaction											17	87	713	0	1.464	0.793	0.857	1.583	1.433	1.156	1.056	0.755	1.081	1.294
A-38	97.7	148.6	366.101	368.107	132.042	5586.4	1	1	Tier 3 zero-reaction											7	65	699	0	0.368	1.574	0.988	0.426	0.974	0.706	1.736	2.491	0.807	1.185
A-39	98.9	151.1	533.696	535.702	299.637	2232	1	1	Unidentified														0	1.611	0.82	1.053	1.271	1.409	1.287	1.316	0.837	0.898	1.167
A-40	99.2	151.7	434.081	436.089	200.023	4498	1	1	Tier 3 one-reaction											0	3	62	0	0.579	0.589	1.746	1.326	1.476	0.964	1.517	0.664	1.513	0.679
A-41	99.6	152.7	452.134	454.14	218.076	3345.11	1	1	Tier 2						AXA01080000		Cysteinyl-Proline	6.59	128.7				0	0.951	0.572	1.101	0.873	1.045	0.69	0.747	0.604	0.746	0.796
A-43	100	153.6	525.249	527.255	291.19	3243.4	1	1	Tier 3 only two-reaction											0	0	19	0	1.319	0.772	1.139	1.206	1.143	1.054	0.981	0.784	1.114	0.896
A-44	100.1	153.8	349.121	351.128	115.063	11532.1	1	1	Tier 3 zero-reaction											2	33	454	0	1.103	0.66	1.103	1.278	1.029	0.926	0.923	0.879	1.111	0.956
A-45	100.1	153.8	408.17	410.176	174.112	1.22143e+06	1	1	Tier 1	AAA00424000	C00062	Arginine	0.18	7.4									0	1.277	0.701	1.157	1.129	1.057	0.983	0.824	0.785	1.055	0.938
A-46	100.4	154.3	412.099	414.106	178.041	19701	1	1	Tier 1	AXA01130000	HMDB0028838	Glycyl-Cysteine	0.42	0.1									0	0.47	0.782	1.733	1.3	1.327	0.899	1.723	0.673	1.508	0.814
A-47	100.9	155.6	533.696	535.702	599.275	2635.5	2	2	Tier 3 one-reaction											0	9	260	0	1.611	0.82	1.053	1.271	1.433	1.282	1.34	0.829	0.898	1.194
A-48	101	155.7	359.128	361.135	125.07	14304.2	1	1	Tier 3 one-reaction											0	1	143	0	1.351	0.908	0.941	1.321	1.078	0.912	1.398	0.705	0.955	0.776
A-49	102.4	158.8	501.151	503.159	267.093	2097	1	1	Tier 2						AXA00132000	C06469	Neuraminic acid	5.29	38.3				0	1.227	0.693	0.98	1.205	1.167	1.16	1.17	1.043	1.033	1.301
A-50	103.1	160.4	276.078	278.087	42.0197	11981.1	1	1	Unidentified														0.0303	1.1	1.316	0.954	1.253	1.185	0.8832	1.059	1.024	1.278	1.137
A-51	103.2	160.6	497.141	499.147	263.083	4437.5	1	1	Tier 3 one-reaction											0	9	270	0	1.268	0.841	1.419	1.65	1.082	1.126	1.071	0.839	1.488	1.036
A-52	104.3	163	414.122	416.128	180.063	25930.2	1	1	Tier 3 zero-reaction											17	87	713	0	1.433	0.786	0.903	1.564	1.466	1.127	1.038	0.778	1.078	1.289
A-53	104.5	163.6	399.064	401.072	165.006	5820	1	1	Tier 3 one-reaction											0	1	51	0	1.068	0.847	1.259	1.152	1.302	0.947	0.91	0.999	0.975	1.477
A-54	104.6	163.7	295.111	297.118	61.0526	6413.92	1	1	Tier 2						AAA01327000	C00189	Isomer 1 of Ethanolamine	0.73	196.3				0	1.22	0.833	1.247	1.15	1.333	0.971	0.965	0.931	0.845	1.391
A-55	104.7	163.9	359.073	361.079	125.014	8.29865e+06	1	1	Tier 1	AAA00263000	C00245	Taurine	1.02	29.6									0	1.216	0.772	1.215	1.062	1.391	0.843	0.907	0.787	0.834	1.322
A-56	105	164.7	493.223	495.228	259.164	5327	1	1	Tier 3 one-reaction											0	2	32	0.1818	0.2084	2.919	0.2045	0.301	0.242	0.261	0.461	0.49	0.339	0.494
A-57	105.3	165.4	433.041	435.047	198.982	4913.45	1	1	Tier 3 one-reaction											0	1	11	0	1.3	0.881	1.207	1.016	1.319	0.927	0.882	0.74	1.005	1.325
A-58	105.5	165.7	388.107	390.114	154.049	563548	1	1	Tier 3 one-reaction											0	12	337	0	0.123	2.279	0.695	0.065	0.908	0.021	0.955	2.564	0.676	0.116
A-59	105.7	166.2	408.193	410.201	174.135	8822.4	1	1	Unidentified														0	0.562	1.171	0.549	0.372	0.757	0.438	0.458	0.422	0.535	0.649
A-60	105.7	166.2	262.053	264.06	27.9947	7938	1	1	Tier 3 zero-reaction											1	4	251	0.1212	0.5119	2.39	0.848	0.5866	1.021	0.5168	0.855	2.298	0.774	0.496
A-61	106	166.7	422.21	424.217	188.152	14760	1	1	Tier 3 zero-reaction											1	4	83	0	1.04	1.003	0.835	0.852	0.981	0.879	0.824	0.632	1.087	1.348
A-62	107.8	170.8	372.149	374.155	138.09	8890.24	1	1	Tier 3 one-reaction											0	3	241	0	1.609	1.119	1.262	0.928	1.83	0.614	0.932	0.807	1.294	0.999
A-63	108.2	171.7	495.154	497.16	261.095	3746.87	1	1	Tier 1	AXA01051000	HMDB0028751	Aspartyl-Glutamine	1.61	10.7									0	1.322	1.168	0.96	1.156	0.934	1.136	0.86	0.957	0.908	1.012
A-64	108.7	172.8	557.109	559.116	323.051	4209	1	1	Tier 1	AAA00567000	C00055	Cytidine monophosphate	1.69	0.6									0	0.963	0.559	1.225	1.357	0.968	1.272	1.192	1.179	1.497	0.984
A-65	108.9	173.2	542.179	544.186	308.121	2595.6	1	1	Tier 3 one-reaction											0	14	383	0	1.335	0.883	1.065	1.088	1.236	1.402	1.2	1.102	1.196	1.312
A-66	109.3	174.1	478.175	480.182	244.117	7448.53	1	1	Tier 3 one-reaction											0	4	148	0.1515	0.0868	0.324	0.481	0.0995	0.093	0.0877	0.933	0.725	2.366	0.511
A-67	109.3	174.2	509.17	511.176	275.111	33161.5	1	1	Tier 1	AXA01113000	HMDB0028817	Glutamyl-Glutamine	1.17	12.8									0	0.856	1.089	0.739	1.158	0.864	0.803	0.663	1.293	0.726	1.59
A-69	109.8	175.3	422.185	424.192	188.127	7892.3	1	1	Tier 1	AXA00084000	C01924	Homoarginine	0.61	4.8									0	0.786	1.876	0.74	0.604	0.828	0.775	0.639	0.739	0.852	0.772
A-70	111.1	178.2	446.067	448.073	212.008	4154	1	1	Tier 3 one-reaction											0	35	291	0	0.872	0.505	1.137	1.186	0.761	1.167	1.404	1.268	1.506	1.489
A-71	111.4	178.7	463.128	465.134	229.07	3589.55	1	1	Tier 3 one-reaction											0	6	338	0	1.253	0.652	1.677	1.571	1.353	0.955	1.616	1.279	2.033	1.583
A-73	111.9	180	403.037	405.043	168.978	5974.7	1	1	Tier 3 one-reaction											0	1	59	0	1.376	0.81	1.16	1.055	1.458	0.894	0.926	0.716	0.773	1.192
A-74	112.2	180.5	414.122	416.128	180.064	119190	1	1	Tier 3 zero-reaction											17	87	713	0	1.383	0.77	0.885	1.442	1.423	1.124	1.014	0.745	1.017	1.252
A-75	112.4	180.9	366.101	368.107	132.042	9554.92	1	1	Tier 3 zero-reaction											7	65	699	0	0.41	1.907	0.882	0.346	0.749	0.799	1.742	2.476	1.082	1.265
A-77	113.6	183.6	518.133	520.14	284.075	48238.4	1	1	Tier 2						AAA00756A02		N2-Acetyl-5-Phosphooxy-L-lysine	4.37	43.1				0	0.082	3.92	0.092	0.073	0.202	0.113	0.312	1.268	0.052	0.084
A-78	113.7	183.8	396.122	398.129	162.064	13415.2	1	1	Tier 1	AXA01312000	HMDB0029039	Seryl-Glycine	0.89	23.2									0	0.758	0.458	1.272	0.978	1.121	1.061	1.143	0.836	1.02	1.152
A-80	114	184.6	454.128	456.134	220.07	2687.33	1	1	Tier 1	AXA01060000	HMDB0029035	Seryl-Aspartic acid	0.01	16									0	1.338	0.716	1.149	1.159	1.047	1.321	1.021	0.768	1.228	1.221
A-81	114.1	184.6	581.121	583.126	347.063	2378.73	1	1	Tier 2						AXA00609000	C00946	Adenosine 2'-phosphate	0.69	27.2				0.0606	1.885	0.447	0.755	1.402	0.843	0.813	2.079	0.512	2.111	0.714
A-82	114.2	184.9	508.138	510.144	274.08	4283.89	1	1	Tier 3 one-reaction											0	33	477	0	0.915	2.348	0.795	1.209	1.01	0.73	1.131	1.629	0.699	1.215
A-83	114.3	185.1	383.127	385.134	149.069	2678.47	1	1	Tier 3 zero-reaction											4	36	657	0	1.337	0.832	1.285	1.298	1.251	1.278	0.884	0.817	1.173	1.19
A-85	114.5	185.5	436.201	438.208	202.143	46502.1	1	1	Tier 1	AXA00390000	HMDB0003334	Symmetric dimethylarginine	0.23	2.5									0	0.208	3.333	0.466	0.267	0.55	0.241	0.59	0.657	0.516	0.461
A-86	114.9	186.6	558.093	560.1	324.035	3531.65	1	1	Tier 3 zero-reaction											3	18	221	0	1.485	0.307	1.285	1.089	0.746	1.026	1.809	1.554	3.214	0.714
A-88	115.6	188	502.139	504.145	268.08	33472.5	1	1	Tier 3 zero-reaction											4	23	459	0	0.484	1.119	0.863	0.241	0.939	0.048	2.538	3.601	0.796	0.329
A-89	115.9	188.7	424.117	426.124	190.059	7335.3	1	1	Tier 2						AXA00581000		L-beta-aspartyl-L-glycine	0.22	20.6				0	1.356	0.771	1.007	0.898	1.327	0.901	0.914	0.72	0.89	1.262
A-90	116.8	190.6	417.123	419.129	183.065	5283.8	1	1	Tier 3 one-reaction											0	15	326	0	0.484	0.427	1.288	0.805	1.307	0.799	1.076	0.508	0.618	1.013
A-91	116.9	190.9	343.078	345.084	109.02	161132	1	1	Tier 2						AAA01079000	C00519	Hypotaurine	0.42	42.7				0	1.169	0.477	2.043	0.435	2.608	0.453	0.921	0.852	1.607	1.178
A-92	117.5	192.2	462.18	464.187	228.121	9817.37	1	1	Tier 3 one-reaction											0	1	124	0	0.118	0.38	0.548	0.123	0.144	0.121	1.115	1.064	2.971	0.506
A-93	117.7	192.7	365.06	367.066	131.001	5725.75	1	1	Tier 3 only two-reaction											0	0	24	0	1.017	0.51	1.362	0.394	1.765	0.423	0.79	0.708	1.1	0.974
A-94	119	195.6	425.1	427.106	191.042	3242	1	1	Tier 2						AXA03604000		gamma-Carboxyglutamic acid	2.92	67				0	1.322	0.88	1.021	0.922	1.39	1.328	1.062	0.691	0.986	1.15
A-95	119.3	196.2	411.075	413.081	177.017	70072	1	1	Tier 3 only two-reaction											0	0	22	0	1.296	0.528	1.391	1.241	1.225	1.127	1.054	0.997	1.356	1.266
A-96	119.4	196.5	291.116	293.123	57.058	38797.5	1	1	Tier 3 one-reaction											0	4	250	0	1.387	0.541	1.372	1.306	1.139	1.121	1.015	1.129	1.182	1.199
A-97	119.5	196.7	589.126	591.132	355.068	5522.17	1	1	Tier 3 one-reaction											0	8	209	0	1.105	0.485	0.85	1.044	0.851	1.511	0.696	0.88	1.036	0.965
A-98	119.7	197	389.093	391.1	155.035	918159	1	1	Tier 2						AAA01745000	C04122	D-1-Aminopropan-2-ol O-phosphate	0.04	78.5				0	1.395	0.467	1.309	1.155	1.181	1.137	0.934	0.982	1.248	1.174
A-99	120	197.7	608.165	610.172	374.107	6153.48	1	1	Tier 3 one-reaction											0	7	333	0	0.379	0.427	0.933	0.879	0.895	1.519	1.504	0.981	1.237	2.373
A-100	120.7	199.3	403.108	405.115	169.05	24599	1	1	Tier 3 one-reaction											0	11	264	0	1.403	0.593	1.358	1.41	1.242	1.125	1.036	0.965	1.347	1.215
A-102	121.5	201.2	347.055	349.061	225.994	41575.2	2	2	Tier 3 one-reaction											0	2	40	0	1.802	2.266	1.825	3.381	1.871	2.704	1.616	2.158	2.308	2.155
A-104	122	202.2	513.19	515.196	279.132	3218.83	1	1	Tier 3 one-reaction											0	15	432	0	1.684	0.878	0.924	1.311	1.715	1.379	1.231	0.893	1.233	1.198
A-107	122.3	202.8	318.079	320.086	84.0208	8445	1	1	Tier 3 one-reaction											0	13	310	0	0.273	1.606	1.815	0.509	1.322	0.823	1.502	1.073	0.982	2.654
A-109	122.8	203.9	303.116	305.123	69.0577	3019.5	1	1	Tier 3 one-reaction											0	2	183	0	1.136	0.758	1.121	1.029	0.883	0.862	0.84	0.883	1.21	0.871
A-110	123.2	204.9	261.069	263.076	27.0108	6219.88	1	1	Tier 3 only two-reaction											0	0	180	0	1.403	0.836	1.241	1.134	1.119	1.261	0.808	0.783	1.158	1.152
A-111	123.3	205	302.15	304.156	68.0916	3044.57	1	1	Unidentified														0	1.157	0.734	1.096	1.232	0.917	1.223	0.908	0.703	1.219	1.127
A-112	123.3	205.1	366.111	368.118	132.053	4.41721e+06	1	1	Tier 1	AAA00597000	C00152	Asparagine	0.91	25.1									0	1.12	0.843	1.121	1.131	0.973	1.022	0.772	0.854	1.209	1.146
A-113	123.6	205.6	496.139	498.145	262.081	10133.8	1	1	Tier 1	AXA01111000	HMDB0028815	Glutamyl-Aspartic acid	1.62	11									0	1.509	0.898	1.164	1.232	0.871	1.162	0.875	1.024	1.048	0.955
A-114	123.6	205.7	471.143	473.149	237.085	7919.38	1	1	Tier 2						AXA01802000		Deoxyeritadenine	3.26	140.7				0	1.305	0.699	1.121	1.114	1.107	1.104	0.933	0.96	1.277	1.176
A-115	123.6	205.7	535.181	537.189	301.123	2613.33	1	1	Tier 3 one-reaction											0	2	42	0	0.916	0.81	1.261	1.727	1.047	0.924	1.196	0.827	1.349	1.515
A-116	123.7	205.8	657.153	659.158	423.094	9713.43	1	1	Tier 3 one-reaction											0	16	361	0	1.896	0.247	1.449	1.795	0.487	1.5	1.079	1.065	1.228	1.156
A-117	124.3	207.3	558.163	560.169	324.105	2748	1	1	Tier 3 one-reaction											0	31	496	0.0909	0.4495	1.918	0.695	0.262	0.535	0.288	0.695	1.472	0.657	0.385
A-118	124.4	207.5	397.106	399.113	163.048	5134.19	1	1	Tier 2						AAA00801000	C05947	L-erythro-4-Hydroxyglutamic acid / 4-Hydroxy-L-glutamic acid	0.08	24.8				0	1.363	0.643	0.842	0.838	1.523	1.282	0.774	0.764	0.825	1.527
A-119	124.5	207.7	363.07	365.075	258.023	5043.5	2	2	Tier 3 only two-reaction											0	0	69	0	0.761	0.887	0.795	1.507	0.659	1.295	0.582	0.715	0.878	0.954
A-120	124.8	208.3	482.123	484.129	248.064	22317.9	1	1	Tier 1	AXA01049000	HMDB0028749	Aspartyl-Aspartate	0.59	2.2									0	1.522	0.48	1.238	1.207	1.088	1.488	1.226	1.024	1.076	1.345
A-121	125.2	209.2	491.07	493.076	257.012	4309.33	1	1	Tier 3 one-reaction											0	1	57	0	0.68	0.798	0.758	1.391	0.582	1.062	0.679	0.705	0.825	0.871
A-122	125.7	210.4	410.139	412.144	176.08	3461.78	1	1	Tier 2						AXA01334000		Threoninyl-Glycine	1.14	41.6				0	0.556	0.823	1.512	0.893	1.225	0.765	0.996	1.721	0.852	1.99
A-123	126.1	211.2	437.149	439.155	203.09	2906.8	1	1	Tier 1	AXA01131000	HMDB0028839	Glycyl-Glutamine	0.44	4.2									0	0.955	0.883	1.146	1.148	1.003	1.038	1.056	0.875	1.135	0.918
A-124	126.1	211.2	446.067	448.073	212.008	5681.83	1	1	Tier 3 one-reaction											0	35	291	0	0.93	0.51	1.026	1.262	0.847	1.178	1.47	1.226	1.34	1.486
A-126	126.6	212.4	423.133	425.14	189.075	3143.5	1	1	Tier 1	AXA01128000	HMDB0028836	Glycyl-Asparagine	1.16	4.2									0	0.636	1.319	0.866	0.902	0.981	0.758	1.083	0.741	1.03	0.844
A-127	126.6	212.4	510.154	512.16	276.095	119973	1	1	Tier 1	AXA00652000	C05282	Gamma-Glutamylglutamic acid	0.66	6									0	0.826	1.81	0.82	0.949	1.01	0.595	0.834	1.503	0.66	1.026
A-128	127.1	213.4	547.154	549.16	626.191	3557.67	2	2	Tier 3 only two-reaction											0	0	207	0	1.299	0.658	1.001	1.071	1.335	1.32	0.87	0.808	0.991	1.268
A-129	127.4	214.1	547.154	549.16	313.096	4358	1	1	Tier 3 one-reaction											0	5	257	0	1.299	0.658	1.001	1.071	1.335	1.32	0.87	0.808	0.991	1.268
A-130	127.5	214.4	456.126	458.132	222.067	39887.8	1	1	Tier 2						AAA00620000	C02291	Isomer 1 of L-Cystathionine / Allocystathionine	0.26	40.9				0	1.136	0.641	1.049	0.887	1.143	0.861	0.781	0.778	0.879	2.153
A-131	128.1	215.6	515.169	517.176	281.11	9231.19	1	1	Tier 2						AXA00408000		N6-Methyladenosine	4.08	187.3				0	1.108	0.607	1.165	1.059	1.045	1.926	1.527	1.42	1.611	1.638
A-132	128.8	217.2	380.752	382.76	146.694	28542.4	1	1	Unidentified														0	0.652	0.144	3.184	1.605	0.948	0.738	0.97	1.281	3.416	2.401
A-134	129.3	218.3	380.466	382.474	146.408	28695.1	1	1	Unidentified														0	1.203	0.185	2.284	1.691	1.776	0.993	0.831	1.297	2.882	1.587
A-135	130.1	220	468.143	470.15	234.085	2738	1	1	Tier 1	AXA01330000	HMDB0029057	Threoninyl-Aspartate	0.95	13									0	1.183	0.755	1.043	1.303	0.974	1.071	1.081	0.807	1.091	1.189
A-139	131.7	223.5	601.126	603.132	367.068	7118.05	1	1	Tier 3 one-reaction											0	5	207	0	0.498	0.158	0.953	0.706	1.254	0.779	1.125	0.651	0.507	0.837
A-141	131.7	223.7	409.154	411.161	175.096	82293.6	1	1	Tier 1	AAA00423000	C00327	Citrulline	0.05	0.7									0	1.012	0.679	1.219	1.015	0.955	0.888	0.833	0.719	1.243	1.052
A-142	131.8	223.7	496.138	498.145	262.079	6260.5	1	1	Tier 1	AXA01052000	HMDB0028752	Aspartyl-Glutamate	1.26	14.4									0	1.724	0.673	1.203	1.334	0.961	1.314	0.924	0.973	1.203	0.957
A-143	132.3	225	462.253	464.26	228.195	7371.5	1	1	Tier 3 only two-reaction											0	0	13	0	0.698	0.532	0.614	0.617	0.613	1.205	0.812	1.274	0.564	0.942
A-144	133.3	227	501.155	503.161	267.096	65575.6	1	1	Tier 1	AAA00454000	C00212	Adenosine	0.55	9.3									0	1.195	0.519	0.409	0.678	2.218	0.384	3.444	0.901	0.493	0.522
A-145	133.5	227.5	411.122	413.129	177.064	89648.5	1	1	Tier 2						AFA00179000	C06034	Isomer 1 of 4-Hydroxy-4-methylglutamic acid	0.12	114.2				0	1.928	0.683	0.951	1.248	1.036	1.421	0.692	0.71	0.926	0.914
A-146	134	228.8	479.232	481.239	245.174	12150.1	1	1	Tier 3 one-reaction											0	6	47	0	1.115	1.016	0.963	0.936	1.253	1.186	1.182	0.766	0.976	1.631
A-147	134.3	229.4	397.142	399.149	163.084	3043.88	1	1	Tier 2						AAA01231000	C17580	2-Deoxy-scyllo-inosamine	1	141.4				0	1.257	0.842	1.241	1.333	0.995	1.184	0.953	0.925	1.34	1.329
A-149	134.9	230.6	347.055	349.061	225.994	1451.5	2	2	Tier 3 one-reaction											0	2	37	0	1.765	1.783	1.765	3.644	1.682	2.62	1.385	1.779	2.14	1.869
A-150	135.2	231.3	559.159	561.165	325.1	8390.12	1	1	Tier 3 zero-reaction											1	33	488	0	1.205	0.654	1.178	1.045	1.113	1.076	0.808	0.701	1.012	1.003
A-151	136.2	233.7	457.065	459.072	223.007	6826.5	1	1	Tier 3 only two-reaction											0	0	10	0.3333	0.8454	0.6477	0.8295	1.11	0.0533	0.8535	0.832	0.706	0.0479	0.8199
A-152	136.3	233.7	452.149	454.155	218.09	4655.19	1	1	Tier 2						AXA01313000		Serinyl-Hydroxyproline	0.16	34.7				0	0.636	1.002	0.869	1.059	0.938	0.668	0.809	1.138	0.62	1.703
A-153	136.8	234.8	540.083	542.09	306.025	2282.5	1	1	Tier 3 zero-reaction											1	10	195	0.0606	1.323	0.2003	1.033	1.138	0.785	1.094	1.952	1.843	3.223	0.947
A-155	137.1	235.5	427.153	429.16	193.095	3474.17	1	1	Tier 3 one-reaction											0	25	522	0	0.911	0.721	0.806	1.23	1.674	0.782	1.136	0.895	1.086	1.144
A-156	137.2	235.7	364.083	366.092	130.025	7651.6	1	1	Unidentified														0	1.13	0.608	1.231	1.16	0.852	0.974	0.985	2.669	2.597	1.531
A-157	137.4	236.1	507.154	509.161	273.096	8856.19	1	1	Tier 3 one-reaction											0	40	480	0	3.205	1.223	1.551	1.636	1.323	1.199	1.042	1.014	1.325	0.854
A-158	137.4	236.3	438.133	440.139	204.074	5385.5	1	1	Tier 1	AXA01115000	HMDB0028819	Glutamyl-Glycine	0.32	23.5									0	1.295	1.718	1.165	1.253	1.135	1.038	0.973	1.385	0.95	1.395
A-159	138	237.5	457.566	459.572	223.508	4439.6	1	1	Unidentified														0.4242	0.8976	0.6878	0.8808	1.184	0.8182	0.9063	0.914	0.752	0.8181	0.6965
A-160	138.8	239.4	388.107	390.114	154.049	30459.1	1	1	Tier 3 one-reaction											0	12	336	0	0.138	2.155	0.905	0.065	1.188	0.017	0.837	2.466	0.94	0.137
A-161	138.8	239.4	366.111	368.117	132.052	9453.56	1	1	Tier 2						AXA00651000	C02037	Glycyl-glycine	3.03	57.6				0	1.273	1.098	1.462	1.419	1.107	1.242	1.064	1.137	1.517	1.381
A-162	138.9	239.4	424.117	426.124	190.059	8765.54	1	1	Tier 1	AXA01129000	HMDB0028837	Glycyl-Aspartate	0.25	24.6									0	1.484	0.569	1.259	1.179	0.963	1.469	1.192	1.027	1.319	1.664
A-164	140.1	242.3	473.11	475.116	478.103	2015.2	2	2	Tier 3 one-reaction											0	2	198	0.0909	0.63	1.473	1.603	0.647	0.469	0.562	0.744	0.7	1.514	0.441
A-165	140.3	242.6	458.065	460.072	448.014	2549.5	2	2	Tier 3 only two-reaction											0	0	30	0.4242	1.2169	0.9324	1.194	1.312	1.1537	1.2286	0.908	0.72	1.109	0.9442
A-167	141.2	244.7	457.065	459.071	446.013	9836.18	2	2	Tier 3 one-reaction											0	4	98	0.2727	0.8455	0.6479	0.8296	1.088	0.0485	0.8536	0.83	0.711	0.7706	0.82
A-168	141.6	245.5	395.163	397.169	161.105	2775.33	1	1	Tier 3 zero-reaction											1	14	403	0	1.032	0.444	1.388	1.158	1.159	1.051	0.939	1.017	0.908	1.083
A-169	142.6	247.6	472.051	474.058	237.993	2632.35	1	1	Tier 3 only two-reaction											0	0	45	0	1.521	0.907	1.215	1.381	0.816	0.964	1.047	1.053	1.183	0.835
A-170	142.7	247.8	422.185	424.192	188.127	51957.2	1	1	Tier 2						AXA01529000	C03884	L-Targinine	0.46	28.3				0	1.143	0.094	1.076	1.34	1.127	1.358	1.506	0.721	1.097	1.262
A-171	142.7	247.9	429.115	431.121	195.057	7695.39	1	1	Tier 3 one-reaction											0	10	293	0	1.096	0.765	1.233	1.265	0.975	1.06	0.963	0.963	1.192	1.35
A-172	143.4	249.4	399.104	401.111	165.046	62296.6	1	1	Tier 1	AAA00660000	C02989	Methionine Sulfoxide	0.28	2.6									0	0.838	1.552	1.124	0.572	0.882	0.596	0.649	0.927	1.185	0.739
A-173	143.9	250.6	424.117	426.124	190.059	51124.1	1	1	Tier 1	AXA01053000	HMDB0028753	Aspartyl-Glycine	0.24	1.4									0	1.488	0.58	1.264	1.193	0.964	1.486	1.175	1.028	1.318	1.645
A-174	144	250.8	392.102	394.108	158.044	5085.88	1	1	Tier 3 zero-reaction											1	1	54	0	1.359	0.759	1.177	1.109	1.32	1.007	1.111	0.854	1.238	0.925
A-175	145.6	254.2	411.122	413.129	177.064	271291	1	1	Tier 2						AFA00179000	C06034	4-Hydroxy-4-methylglutamic acid	0.04	87.6				0	1.675	0.451	0.714	0.609	1.456	2.008	0.717	0.78	0.835	2.444
A-176	145.9	255	423.169	425.176	189.111	2827.5	1	1	Tier 1	AXA00086000	C02427	Homocitrulline	0.79	13.2									0	1.26	0.643	1.12	1.152	1.044	1.094	1.041	0.894	1.369	1.114
A-177	146.2	255.6	435.079	437.085	201.02	2594.6	1	1	Tier 3 one-reaction											0	2	92	0	2.251	0.653	1.417	1.837	1.353	1.046	1.094	0.88	1.131	0.798
A-178	146.4	256.1	478.128	480.134	244.07	4128.2	1	1	Tier 3 zero-reaction											2	29	464	0.0909	0.1088	0.963	0.34	0.173	0.437	0.137	1.589	2.18	0.402	0.273
A-179	146.9	257.1	353.116	355.123	119.058	225409	1	1	Tier 1	AAA00630000	C00263	Homoserine	0.36	14.1									0	1.485	0.912	1.174	1.399	1.182	1.046	0.741	0.752	1.061	0.985
A-180	147	257.4	479.243	481.25	245.184	2622.4	1	1	Tier 3 one-reaction											0	1	13	0.0606	1.167	0.64	1.309	1.118	1.193	0.834	0.834	0.652	0.942	0.894
A-181	147.1	257.7	307.122	309.129	73.0638	4672.1	1	1	Tier 1	AXA00231000	C02294	Methylguanidine	0.5	27.3									0	0.993	0.511	0.815	0.681	1.349	0.685	0.983	0.835	0.826	0.869
A-182	147.2	257.9	325.085	327.091	91.0268	3891.22	1	1	Tier 3 one-reaction											0	4	244	0	1.157	1.172	1.349	1.283	0.962	0.932	0.914	1.008	0.867	1.034
A-183	147.7	259.1	362.164	364.171	128.106	832149	1	1	Tier 3 one-reaction											0	2	41	0	1.144	0.558	1.443	1.264	1.183	1.076	0.995	0.838	1.169	1.039
A-184	148.9	261.6	480.143	482.15	246.085	5534.5	1	1	Tier 2						AXA00576000		Isomer 1 of L-alpha-Aspartyl-L-hydroxyproline	0.59	10.9				0	0.874	1.234	1.094	0.89	1.052	0.842	1.021	1.148	0.752	1.028
A-186	149	261.9	523.186	525.192	289.127	17200.4	1	1	Tier 2						AAA00686000	C21016	Ophthalmic acid	0.11	13				0	1.164	0.389	1.112	1.426	0.785	0.978	0.676	0.861	1.899	0.691
A-187	149.3	262.5	436.165	438.171	202.107	20217.3	1	1	Tier 3 one-reaction											0	5	80	0	0.535	0.193	1.218	0.801	1.535	0.663	0.948	0.503	0.66	0.893
A-188	149.3	262.6	571.116	573.122	337.057	4227.79	1	1	Tier 3 zero-reaction											1	5	190	0	0.675	0.402	1.022	1.041	0.834	1.331	0.933	0.747	0.812	1.383
A-189	149.8	263.5	337.158	339.164	103.099	3.42224e+06	1	1	Tier 1	AAA00613000	C00114	Choline	2.93	1.1									0	0.94	2.008	0.897	0.966	0.967	0.706	0.747	0.86	0.638	1.213
A-190	150.3	265.5	457.567	459.573	223.508	5874	1	1	Unidentified														0.3636	0.9333	0.7151	0.9157	1.251	0.8507	0.9422	0.896	0.725	0.8506	0.7242
A-191	150.3	265.6	438.133	440.139	204.075	15398.2	1	1	Tier 1	AXA00985000	HMDB0028683	Alanyl-Aspartic Acid	0.16	24.2									0	1.114	0.506	1.584	1.328	1.162	1.121	1.268	1.071	1.281	1.575
A-192	150.8	268.4	366.101	368.105	132.042	24111.6	1	1	Tier 3 zero-reaction											7	65	699	0.0303	0.169	1.217	0.342	0.175	0.441	0.0832	1.294	2.52	0.57	0.332
A-193	150.8	268.5	301.066	303.075	134.015	3127.14	2	2	Tier 3 only two-reaction											0	0	71	0.0303	1.129	1.768	1.01	1.607	0.996	1.068	0.949	1.198	1.347	1.102
A-194	150.9	269	263.085	265.092	58.0531	6141.71	2	2	Tier 3 one-reaction											0	1	153	0	0.951	1.49	1.009	1.274	0.769	0.874	0.889	1.175	0.938	1.184
A-195	151.2	270.9	290.045	292.052	111.973	5368.89	2	2	Tier 3 only two-reaction											0	0	12	0	0.977	1.354	0.877	1.405	0.822	0.812	1.054	1.185	0.975	1.082
A-196	151.3	271.2	285.526	287.533	102.936	4129	2	2	Unidentified														0	0.978	1.435	0.941	1.285	0.836	0.858	1.039	1.142	1.37	1.157
A-197	151.4	271.5	339.101	341.107	105.042	2.31844e+06	1	1	Tier 1	AAA00627000	C00065	Serine	1.15	7.5									0	0.85	1.548	0.9	0.818	0.723	0.923	0.769	0.817	1.066	1.117
A-198	151.4	271.8	375.05	377.056	140.992	12981.5	1	1	Tier 3 one-reaction											0	1	19	0	0.679	0.586	0.749	0.465	1.569	0.561	1.236	0.711	0.692	0.943
A-199	151.5	272.1	287.557	289.562	106.997	4484.29	2	2	Tier 3 only two-reaction											0	0	6	0	0.606	0.689	0.561	0.807	0.56	0.566	0.617	0.618	0.636	0.529
A-200	151.5	272.5	300.069	302.076	132.022	23875.3	2	2	Tier 3 one-reaction											0	1	97	0	0.939	1.538	0.908	1.34	0.81	0.819	0.981	1.089	1.064	1.059
A-201	151.5	272.5	278.536	280.544	88.9564	3994.38	2	2	Unidentified														0	0.963	1.457	0.895	1.38	0.801	0.837	0.963	1.224	0.966	1.173
A-202	151.6	272.6	380.127	382.134	146.069	11219.2	1	1	Tier 2						AAA00842000	C16673	Isoglutamine	0.4	44.2				0	1.068	0.538	1.593	1.247	0.991	0.907	0.865	0.86	1.507	1.132
A-203	151.6	272.9	503.61	505.617	269.551	4607.71	1	1	Unidentified														0	0.508	0.714	0.496	0.765	0.452	0.431	0.482	0.637	0.551	0.579
A-204	151.6	273.1	416.137	418.143	182.079	5216	1	1	Tier 3 zero-reaction											4	35	487	0.7273	0.1646	0.1261	0.1615	0.1886	0.15	4.891	5.659	2.942	5.198	6.198
A-205	151.7	273.3	452.148	454.155	218.09	7285.47	1	1	Tier 1	AXA00988000	HMDB0028686	Alanyl-Glutamic acid	0.91	24.9									0	0.737	1.37	0.916	1.213	0.949	0.734	0.838	1.02	0.754	2.142
A-206	151.9	274.8	513.108	515.118	558.099	5680	2	2	Tier 3 one-reaction											0	1	135	0	0.771	0.848	0.857	0.9	0.693	1.047	0.739	0.884	0.809	0.755
A-207	152	275	478.164	480.17	244.105	11232.1	1	1	Tier 2						AXA01421000		gamma-Glutamylproline	1.1	97.3				0	0.982	0.62	1.064	1.235	0.884	0.914	0.668	0.862	1.138	0.887
A-208	152.8	279.3	457.065	459.071	223.006	10327.8	1	1	Tier 3 only two-reaction											0	0	10	0.2727	0.9233	0.566	0.7248	1.079	0.9865	0.8483	0.826	0.705	0.9042	0.82
A-210	154.1	286.8	390.221	392.227	156.162	11271.1	1	1	Tier 3 only two-reaction											0	0	18	0	1.682	0.179	1.936	1.341	0.959	0.547	0.509	0.978	1.712	1.294
A-211	154.3	287.8	291.065	293.071	114.013	8175	2	2	Tier 3 only two-reaction											0	0	26	0	1.218	1.553	1.113	1.829	1.056	1.064	1.164	1.316	1.322	1.199
A-212	155.3	292.9	414.121	416.128	180.063	14261.3	1	1	Tier 3 zero-reaction											17	87	713	0.0606	0.078	0.903	0.062	0.079	0.059	0.385	2.756	4.665	8.692	1.325
A-215	155.8	295.7	270.035	272.041	35.9766	15794.1	1	1	Tier 3 zero-reaction											1	0	0	0	1.196	0.689	0.999	1.281	0.882	1.05	0.791	0.778	0.791	0.809
A-216	155.8	296	471.089	473.095	237.03	7123.38	1	1	Tier 2						AXA01531000		S-Cysteinosuccinic acid	0.54	3.2				0	0.923	0.763	1.163	0.8	0.919	1.332	1.141	0.679	0.745	1.36
A-217	155.9	296.6	462.18	464.187	228.122	7478.22	1	1	Tier 3 one-reaction											0	2	125	0	1.103	0.404	1.123	0.811	1.581	0.685	0.975	0.835	1.073	1.841
A-219	158.1	305.2	381.45	383.459	147.392	182932	1	1	Unidentified														0	1.448	1.037	1.775	1.418	1.886	1.074	0.926	1.04	1.548	1.017
A-220	160.4	310.1	367.427	369.434	133.369	32782.5	1	1	Unidentified														0	1.954	0.524	1.241	1.278	0.845	0.861	0.556	0.986	1.439	0.31
A-221	160.4	310.3	367.096	369.103	133.038	2.03776e+07	1	1	Tier 1	AAA00427000	C00049	Aspartic Acid	0.87	0.7									0	1.72	0.621	1.228	1.176	0.96	1.073	0.695	0.874	1.079	0.457
A-224	163	316	452.148	454.155	218.09	4035.12	1	1	Tier 1	AXA00399000	HMDB0003764	Glutamyl-Alanine	0.49	8.6									0	0.86	1.164	1.062	1.231	0.907	0.802	0.918	0.817	1.02	1.095
A-225	163.2	316.4	566.136	568.142	332.078	39807.3	1	1	Tier 3 one-reaction											0	5	244	0	3.943	1.242	1.314	2.21	0.912	1.369	0.676	1.193	1.117	1.603
A-226	163.3	316.5	527.099	529.106	586.081	3968	2	2	Tier 3 only two-reaction											0	0	71	0.0303	1.145	0.467	1.026	1.48	0.981	1.015	0.672	0.869	0.966	1.406
A-227	163.4	316.8	555.158	557.164	321.099	8983.67	1	1	Tier 2						AXA01515000		L-L-Homoglutathione	0.43	168.9				0	0.784	0.478	0.741	1.325	0.97	0.456	0.398	0.553	0.48	0.598
A-228	163.6	317.1	527.099	529.106	293.041	3904	1	1	Tier 3 one-reaction											0	6	225	0.0303	1.145	0.467	1.026	1.48	0.981	1.015	0.672	0.869	0.966	1.406
A-229	164.7	319.6	565.612	567.619	331.554	246650	1	1	Unidentified														0	1.749	0.275	1.284	1.397	1.53	1.359	0.825	0.61	0.801	1.164
A-230	164.8	319.9	495.583	497.59	523.05	28672.5	2	2	Tier 3 one-reaction											0	1	56	0	1.675	0.289	1.276	1.32	1.658	1.417	0.807	0.671	0.839	1.143
A-231	164.9	320	523.562	525.568	579.007	7716.19	2	2	Tier 3 only two-reaction											0	0	28	0.0303	1.631	0.277	1.26	1.289	1.345	1.432	0.852	0.717	0.847	1.111
A-232	164.9	320.1	661.087	663.094	427.029	10035.8	1	1	Tier 2						AAA00480000	C00361	dGDP	0.74	106.7				0.0303	1.65	0.299	1.186	1.197	1.303	1.381	0.923	0.667	0.813	1.151
A-233	164.9	320.1	456.132	458.138	222.073	4796.16	1	1	Tier 3 zero-reaction											1	53	684	0	1.089	0.433	1.099	1.126	0.914	1.473	1.333	0.986	1.337	1.834
A-234	165	320.2	566.114	568.12	332.055	113847	1	1	Tier 3 zero-reaction											1	13	183	0.0303	1.928	0.291	1.38	1.564	1.714	1.471	0.893	0.729	0.864	1.392
A-235	165	320.2	504.588	506.595	541.06	93296.6	2	2	Tier 3 one-reaction											0	2	85	0	1.754	0.293	1.26	1.354	1.464	1.507	0.839	0.666	0.836	1.238
A-236	165	320.3	266.118	268.124	32.0592	15279.4	1	1	Unidentified														0.0303	1.7	0.291	1.25	1.353	1.389	1.374	0.807	0.651	0.968	1.385
A-237	165	320.3	532.567	534.573	597.016	2576.5	2	2	Tier 3 only two-reaction											0	0	27	0.0303	1.428	0.269	1.316	1.224	1.495	1.575	1.056	0.683	0.803	1.211
A-238	165.1	320.4	428.056	430.063	193.998	5392.29	1	1	Tier 3 only two-reaction											0	0	101	0	1.636	0.401	1.332	1.35	1.565	1.116	0.765	0.7	0.855	1.309
A-239	165.1	320.5	581.121	583.127	347.062	5941.29	1	1	Tier 1	AAA00478000	C00362	2'-Deoxyguanosine 5'-monophosphate	0.99	13.7									0.0303	1.423	0.326	1.277	1.48	1.466	1.309	0.817	0.594	0.876	1.184
A-240	165.1	320.5	330.079	332.086	96.0209	80450.1	1	1	Tier 3 one-reaction											0	4	314	0	1.661	0.305	1.377	1.485	1.57	1.415	0.82	0.695	0.908	1.254
A-241	165.1	320.6	422.138	424.147	188.079	7212.77	1	1	Tier 2						AFA00118000	C20918	Tabtoxinine-beta-lactam	0.4	1.6				0	1.201	0.631	1.052	1.38	1.086	1.131	0.939	0.963	1.138	1.102
A-242	165.2	320.6	584.586	586.592	701.054	2264	2	2	Tier 3 one-reaction											0	1	46	0.0303	1.459	0.288	1.04	1.412	1.287	1.475	0.985	0.579	0.943	1.159
A-243	165.2	320.7	524.063	526.07	290.005	3919.5	1	1	Tier 3 one-reaction											0	5	143	0.0303	1.844	0.411	1.382	1.527	1.411	1.654	0.87	0.571	0.951	1.273
A-244	165.3	320.9	523.562	525.568	289.503	7226	1	1	Unidentified														0.0303	1.631	0.277	1.26	1.289	1.345	1.432	0.852	0.717	0.847	1.111
A-245	165.4	321	411.091	413.099	354.066	2869.71	2	2	Tier 3 one-reaction											0	1	103	0	0.758	0.959	1.407	1.354	1.01	0.872	1.057	0.933	1.451	1.037
A-246	165.6	321.6	424.151	426.159	190.093	4847.6	1	1	Tier 1	AXA00998000	HMDB0028697	Alanyl-Threonine	6.44	4.2									0.1212	1.377	2.619	1.589	1.447	1.304	1.642	1.523	1.243	1.104	1.223
A-247	166.2	322.8	429.124	431.131	195.066	3718	1	1	Tier 3 one-reaction											0	12	330	0	1.46	0.52	1.302	1.048	1.334	1.144	0.95	0.82	1.18	1.036
A-249	166.5	323.5	437.095	439.101	203.036	20457.2	1	1	Tier 3 one-reaction											0	2	11	0	2.022	1.818	2.592	2.945	1.189	1.714	1.618	1.082	2.122	2.027
A-251	167	324.6	421.106	423.113	187.048	4401.31	1	1	Tier 3 one-reaction											0	17	300	0	0.481	1.161	1.466	1.241	1.413	0.969	1.295	0.512	1.483	0.457
A-252	167.1	324.9	365.116	367.123	131.058	622591	1	1	Tier 1	AAA00799000	C01157	4-Hydroxyproline	0.33	14.7									0	1.336	0.711	1.229	1.418	1.084	1.105	0.934	0.956	1.362	1.223
A-253	167.6	325.8	472.156	474.162	238.098	2500.5	1	1	Tier 3 one-reaction											0	9	228	0	0.922	1.147	0.718	1.227	1.256	0.888	1.009	0.714	0.571	1.591
A-254	168.5	328	457.566	459.573	223.508	9871.43	1	1	Unidentified														0.1212	1.028	1.3598	1.505	1.171	1.201	1.146	0.914	0.715	1.161	0.781
A-255	168.7	328.3	308.575	310.581	149.033	2625.78	2	2	Tier 3 one-reaction											0	13	313	0	1.627	0.714	0.932	1.214	0.647	1.041	0.538	1.056	1.036	0.571
A-256	168.7	328.4	335.142	337.151	101.084	17889.6	1	1	Tier 3 one-reaction											0	20	342	0.0909	1.193	0.5924	1.401	1.08	1.025	0.968	1.032	0.736	0.962	1.029
A-258	169.4	329.9	414.122	416.128	180.063	26515.6	1	1	Tier 2						APA00957000	C22137	4-Chloro-L-lysine	7.76	185.5				0.1212	0.047	0.36	0.197	0.161	0.024	3.915	3.576	4.2	5.944	3.635
A-259	169.5	330	450.133	452.139	216.075	9814.48	1	1	Tier 3 one-reaction											0	14	379	0	1.778	0.922	1.16	1.325	1.05	0.906	1.061	1.054	1.108	1.153
A-260	170.1	331.3	354.063	356.07	240.01	9760.94	2	2	Tier 3 only two-reaction											0	0	53	0	0.796	0.899	0.733	1.274	0.563	1.118	0.417	0.893	0.747	1.086
A-261	170.7	332.6	405.159	407.165	171.1	2760	1	1	Tier 3 one-reaction											0	6	181	0	0.841	1.49	0.923	0.618	0.822	0.756	0.992	0.98	0.934	0.773
A-262	171	333.5	463.164	465.171	229.106	24077.4	1	1	Tier 1	AXA01290000	HMDB0029012	Prolyl-Asparagine	0.57	3.8									0	0.984	0.812	1.077	0.959	1.165	0.975	0.817	0.845	1.248	1.405
A-264	171.3	334	422.174	424.181	188.116	11430.4	1	1	Tier 1	AAA00738000	C02727	N6-Acetyl-Lysine	0.37	8.6									0	0.534	1.636	0.594	0.54	0.596	0.682	0.538	0.562	0.698	0.917
A-265	171.5	334.5	432.158	434.165	198.1	2331.2	1	1	Tier 3 one-reaction											0	10	277	0	0.702	3.323	1.076	0.83	0.717	0.691	0.553	0.945	1.115	1.215
A-266	171.6	334.7	499.162	501.168	265.103	9797.59	1	1	Tier 3 only two-reaction											0	0	14	0	1.022	0.469	1.12	1.294	0.913	1.049	0.75	0.813	1.483	1.208
A-267	171.7	334.9	396.126	398.132	162.067	5786	1	1	Tier 2						AXA01138000		Glycyl-Serine	8.28	99.7				0	1.338	0.759	1.099	1.109	1.229	0.707	0.538	0.629	1.101	0.719
A-268	171.8	335.1	491.195	493.202	257.137	5364.48	1	1	Tier 3 one-reaction											0	6	180	0	1.024	1.034	0.769	0.676	0.808	0.97	0.803	0.812	0.84	0.66
A-270	172.2	336	303.116	305.123	69.0578	7805.65	1	1	Tier 3 one-reaction											0	2	183	0	1.14	0.825	1.258	1.093	1.027	1.014	0.833	0.725	1.221	1.215
A-271	172.6	336.9	398.128	400.132	164.07	5006.5	1	1	Tier 3 zero-reaction											6	74	781	0.1818	1.669	1.431	1.978	1.4791	1.537	4.457	3.604	3.168	4.802	4.23
A-272	172.8	337.4	477.18	479.187	243.122	69083.9	1	1	Tier 1	AXA01293000	HMDB0029015	Prolyl-Glutamine	0.34	6.2									0	1.003	0.432	1.262	1.236	0.874	0.862	0.749	0.902	1.184	1.085
A-273	172.9	337.6	344.106	346.113	110.048	202373	1	1	Tier 3 zero-reaction											1	8	272	0	1.058	0.68	0.929	1.282	1.032	0.87	0.818	0.937	1.069	0.887
A-274	173.7	339.3	474.144	476.15	240.086	11207.1	1	1	Tier 3 one-reaction											0	29	476	0	0.198	1.193	1.223	0.333	0.723	0.37	0.888	0.811	0.616	1.316
A-275	175.1	342.4	395.127	397.134	161.069	359879	1	1	Tier 1	AAA00727000	C00956	Aminoadipic acid	0.02	15.8									0	1.339	0.717	0.998	0.812	1.267	1.547	0.945	0.785	1.015	1.81
A-276	175.6	343.4	567.168	569.175	666.218	2263.6	2	2	Tier 3 zero-reaction											3	44	431	0	0.33	2.354	0.713	0.469	1.045	0.381	0.938	1.818	1.148	0.847
A-277	176.4	345.2	476.149	478.155	242.09	22102.5	1	1	Tier 3 zero-reaction											1	23	532	0	6.1	0.944	3.102	2.026	2.78	1.854	1.419	1.884	1.46	1.73
A-278	177	346.4	474.106	476.112	480.094	3698	2	2	Tier 3 one-reaction											0	2	154	0	0.193	0.376	3.701	0.612	1.924	0.736	1.374	1.073	1.596	2.538
A-279	178	348.9	367.128	369.137	133.07	4081.2	1	1	Tier 3 only two-reaction											0	0	2	0	1.492	0.946	1.473	1.541	1.614	1.29	1.145	1.115	1.843	1.216
A-280	178.1	349.2	490.139	492.145	256.08	6170.47	1	1	Tier 3 zero-reaction											1	2	307	0	0.596	0.526	2.299	0.724	1.495	0.743	1.177	1.218	1.026	1.981
A-281	178.3	349.8	353.116	355.123	119.058	8.21974e+06	1	1	Tier 1	AAA00624000	C00188	Threonine	1.17	2.4									0	1.095	0.856	1.164	1.059	0.972	0.975	0.784	0.799	1.225	1.102
A-283	178.5	350.3	363.173	365.18	129.115	16960.5	1	1	Tier 3 one-reaction											0	10	196	0	0.498	1.778	0.515	0.577	0.504	0.353	0.584	0.417	0.537	0.599
A-284	178.5	350.3	462.169	464.175	228.111	16102.1	1	1	Tier 2						AXA01156000		Hydroxyprolyl-Proline	0.95	193.2				0	1.228	0.629	1.295	1.232	1.078	1.072	1.092	0.961	1.405	1.301
A-285	178.8	351.1	415.099	417.105	181.041	33213.8	1	1	Tier 3 one-reaction											0	9	276	0	1.025	0.679	1.138	1.176	0.953	0.992	0.875	0.868	1.225	1.053
A-286	179.1	351.9	337.122	339.128	103.063	4667.67	1	1	Tier 2						AAA00601000	C00334	Isomer 1 of Gamma-Aminobutyric acid	0.26	115.5				0	1.146	1.707	1.095	0.999	1.252	0.862	0.805	0.697	1.231	0.62
A-287	179.1	351.9	429.147	431.154	195.089	4704.39	1	1	Tier 3 one-reaction											0	29	343	0	1.011	0.788	1.044	1.227	0.872	0.982	0.9	0.823	1.142	1.309
A-288	179.5	353	483.098	485.104	249.04	7573.73	1	1	Tier 2						AAA01600000	C00627	Pyridoxine phosphate	1.07	24.4				0	1.333	0.636	0.702	0.787	0.802	1.127	0.696	0.828	0.532	1.023
A-290	180.4	355.2	459.133	461.14	225.075	40152.8	1	1	Tier 3 one-reaction											0	21	415	0	0.202	1.431	0.367	0.123	0.583	0.085	1.566	2.782	0.663	0.367
A-291	180.5	355.7	478.128	480.134	244.069	30967.9	1	1	Tier 3 zero-reaction											2	29	472	0	1.297	1.014	0.99	0.817	1.053	0.769	0.851	0.757	0.957	0.678
A-292	180.6	356	458.065	460.072	448.014	7061.45	2	2	Tier 3 only two-reaction											0	0	27	0.0606	0.948	1.149	1.34	1.186	0.941	1.056	0.91	0.713	1.259	0.812
A-293	180.9	356.8	446.067	448.074	212.009	3050.86	1	1	Tier 3 one-reaction											0	34	285	0.0303	0.955	0.337	0.954	0.922	1.025	1.06	0.842	0.834	0.915	0.864
A-294	181.1	357.3	513.593	515.6	559.07	23935.7	2	2	Tier 3 zero-reaction											2	8	180	0	1.154	0.298	1.284	1.184	1.18	1.038	1.016	0.982	1.124	1.014
A-295	181.2	357.4	387.123	389.13	153.065	43831.9	1	1	Tier 2						AXA00427000	C06502	FAPy-adenine	0.1	155.3				0	1.788	1.007	1.101	1.252	1.061	1.069	1.616	0.807	0.916	1.238
A-297	182.3	360.3	380.073	382.079	146.015	4866.58	1	1	Tier 3 only two-reaction											0	0	77	0	1.215	1.664	0.657	1.138	0.801	0.976	0.596	0.774	0.49	0.812
A-298	183.4	363.4	363.148	365.155	129.09	426101	1	1	Tier 2						AAA00770000	C02647	4-Guanidinobutanal	0.27	32				0	1.488	0.946	1.057	1.668	1.148	0.876	0.849	1.088	1.352	0.912
A-299	183.7	364.1	276.08	278.087	42.0213	6751.45	1	1	Tier 2						AFA00001000	C01566	Cyanamide	1.62	50.3				0	1.966	0.906	1.071	1.554	1.326	0.908	0.981	1.236	1.32	0.993
A-300	183.8	364.4	434.209	436.212	200.151	5069	1	1	Tier 2						AXA00772000		Spermine dialdehyde	3.86	140.6				0	1.408	4.706	0.892	1.27	0.768	1.308	0.798	1.248	1.162	1.49
A-301	184.5	366.3	405.564	407.57	343.011	1836.5	2	2	Tier 3 one-reaction											0	2	70	0	1.002	1.149	1.08	1.619	0.777	1.742	0.986	1.203	1.028	0.997
A-302	184.6	366.6	473.06	475.066	239.001	5316.97	1	1	Tier 3 only two-reaction											0	0	3	0	0.734	0.962	0.959	1.473	0.794	1.158	0.935	1.061	0.955	1
A-303	184.7	366.7	411.561	413.567	355.005	5785.92	2	2	Tier 3 one-reaction											0	7	108	0	0.888	1.115	0.891	1.591	0.705	1.197	0.742	0.995	0.953	1.126
A-304	184.7	366.7	354.063	356.07	240.01	63751.5	2	2	Tier 3 only two-reaction											0	0	58	0	0.807	1.009	0.753	1.142	0.631	1.148	0.692	0.988	0.934	1.034
A-305	184.7	366.9	423.069	425.075	378.021	8689.45	2	2	Tier 3 only two-reaction											0	0	90	0	0.698	1.117	0.732	1.457	0.728	1.152	0.942	1.051	0.954	0.992
A-306	185.1	367.9	355.063	357.069	242.009	7214.56	2	2	Tier 3 one-reaction											0	7	149	0	0.86	1.128	0.837	1.337	0.756	1.08	0.938	1.176	0.987	1.15
A-307	185.5	368.8	513.593	515.6	279.535	9993.5	1	1	Unidentified														0	1.171	0.301	1.248	1.18	1.179	1.041	1.051	0.982	1.105	1.027
A-308	185.5	368.9	431.127	433.133	197.069	4044	1	1	Tier 3 zero-reaction											2	39	435	0	0.772	1.312	1.277	0.838	1.043	0.772	0.853	0.6	1.498	0.623
A-310	185.9	370	433.07	435.077	199.012	2409.33	1	1	Tier 3 one-reaction											0	3	67	0	1.597	0.6	1.08	1.388	1.069	1.31	0.925	0.912	1.1	0.941
A-311	186.2	370.7	384.114	386.118	150.056	12104	1	1	Tier 3 only two-reaction											0	0	10	0.1212	0.9109	1.226	1.198	0.887	0.868	0.985	1.105	1.024	0.981	1.289
A-313	186.5	371.5	457.088	459.094	446.059	8132.86	2	2	Tier 3 zero-reaction											1	0	84	0	0.672	1.466	0.748	0.88	1.078	0.526	0.373	0.521	0.547	0.574
A-314	186.6	371.8	339.137	341.144	105.079	16475	1	1	Tier 2						AAA01319000	C06772	Diethanolamine	0.59	42.4				0	1.965	1.293	0.603	0.678	0.917	0.423	0.526	0.824	0.432	0.648
A-315	186.8	372.5	318.079	320.086	84.0205	2542.5	1	1	Tier 3 one-reaction											0	13	310	0	0.415	0.734	1.915	0.399	1.539	0.746	1.288	1.136	0.877	1.34
A-316	186.8	372.5	478.113	480.12	488.11	5798.78	2	2	Tier 3 zero-reaction											1	6	175	0.0606	0.783	1.537	1.247	1.029	1.017	0.475	0.811	1.153	0.677	0.686
A-318	187.1	373.2	464.148	466.156	230.09	3455.2	1	1	Tier 1	AXA01059000	HMDB0028761	Aspartyl-Proline	0.89	16.8									0	2.691	0.528	0.985	0.767	0.839	1.011	0.594	0.542	1.198	0.968
A-319	187.3	373.8	379.132	381.139	145.074	79155.5	1	1	Tier 2						AAA00733000	C03239	6-Amino-2-oxohexanoic acid	0.11	113.3				0	1.18	1.339	0.739	0.812	0.793	1.132	1.066	0.898	0.809	0.867
A-320	187.8	375	350.153	352.16	116.094	10219.6	1	1	Tier 2						AAA00740000	C00990	5-Aminopentanamide	1.28	81.5				0	1.508	1.248	1.007	0.736	1.072	1.159	1.194	1.083	1.361	0.722
A-321	187.9	375.4	431.088	433.095	197.03	6496	1	1	Tier 3 only two-reaction											0	0	12	0.0303	1.019	0.236	0.984	1.375	0.666	1.052	0.71	0.647	0.894	1.058
A-322	187.9	375.4	409.106	411.114	175.048	16555.6	1	1	Tier 3 zero-reaction											2	28	456	0	1.178	0.297	1.127	1.341	0.801	1.286	0.789	0.823	0.883	0.918
A-323	188	375.6	344.106	346.113	110.048	55334.2	1	1	Tier 3 zero-reaction											1	8	272	0	1.253	0.856	1.342	1.498	1.237	1.199	0.866	1.105	1.092	1.137
A-325	188.5	377.1	387.068	389.075	153.009	3957	1	1	Tier 3 one-reaction											0	8	144	0	0.992	0.813	1.256	0.797	0.959	0.865	0.807	0.718	0.924	0.772
A-326	189.5	379.6	291.077	293.084	57.0189	27361.9	1	1	Unidentified														0	1.042	1.107	0.96	1.089	0.98	0.865	0.924	0.916	1.076	0.976
A-327	190.3	381.8	295.111	297.118	61.0527	405491	1	1	Tier 1	AAA01327000	C00189	Ethanolamine	0.07	21.8									0	0.491	1.607	0.461	0.416	0.861	0.397	0.412	0.752	0.281	0.667
A-329	190.9	383.4	436.154	438.16	202.095	12715.6	1	1	Tier 1	AXA01299000	HMDB0029026	Prolyl-Serine	0.42	12									0	1.045	1.113	1.148	0.876	0.748	1.031	1.058	0.801	1.056	1.181
A-330	191.4	384.6	565.611	567.618	331.553	33600.1	1	1	Unidentified														0	1.631	0.285	1.427	1.234	1.629	1.383	0.685	0.612	0.728	1.103
A-331	191.5	384.9	348.101	350.108	114.043	1.24776e+06	1	1	Tier 2						AFA00145000	C02512	3-Cyano-L-alanine	0.73	18.3				0	1.22	0.822	1.098	1.224	0.975	1.061	0.862	0.871	1.248	1.078
A-332	191.6	385.3	330.079	332.086	96.0209	7600.71	1	1	Tier 3 one-reaction											0	4	314	0	1.537	0.593	1.251	1.109	1.304	1.203	0.952	0.702	0.957	1.059
A-334	191.8	385.8	504.588	506.595	541.059	5379.16	2	2	Tier 3 one-reaction											0	2	86	0.0303	1.556	0.349	1.138	1.243	1.366	1.38	0.924	0.784	0.984	1.14
A-335	191.8	385.8	566.113	568.119	332.054	15003.9	1	1	Tier 3 zero-reaction											1	13	180	0.0303	2.056	0.324	1.325	1.434	1.959	1.449	0.879	0.665	0.858	1.308
A-336	191.8	385.8	604.654	606.66	370.595	6842.84	1	1	Unidentified														0	0.898	1.791	0.473	0.687	0.62	0.631	0.656	1.913	0.337	1.846
A-338	192.2	386.9	605.155	607.162	371.096	4098.27	1	1	Tier 3 one-reaction											0	9	312	0	0.745	1.816	0.488	0.659	0.634	0.726	0.795	1.801	0.504	1.936
A-340	192.3	387	477.18	479.186	243.122	4023.43	1	1	Tier 2						AXA01293000		Isomer 1 of Prolyl-Glutamine	0.22	55.8				0	1.156	0.946	1.188	1.089	0.745	0.976	0.769	0.81	1.078	0.875
A-341	192.4	387.3	362.576	364.583	257.036	4232	2	2	Tier 3 one-reaction											0	9	186	0	0.843	2.697	0.693	2.011	0.46	0.608	0.708	1.295	0.793	1.084
A-342	193.2	389.6	394.143	396.149	160.085	7045.52	1	1	Tier 1	AXA00982000	HMDB0028680	Alanyl-Alanine	0.35	23.6									0	1.066	1.678	1.049	0.909	1.02	1.03	1.082	0.729	0.752	0.931
A-343	193.3	389.8	450.169	452.175	216.111	4784.34	1	1	Tier 1	AXA01342000	HMDB0029069	Threoninyl-Proline	0.9	3.4									0	1.144	0.936	0.943	1.219	0.963	1.114	0.807	0.866	1.057	1.239
A-345	194.6	393.4	531.147	533.153	297.089	48040.3	1	1	Tier 1	AAA00652000	C00170	5'-Methylthioadenosine	1.33	24.8									0	1.347	1.19	0.794	1.857	0.92	0.867	1.067	0.696	0.834	0.793
A-346	195.2	394.9	476.148	478.155	242.09	21708.7	1	1	Tier 3 zero-reaction											1	23	540	0	1.213	0.763	1.401	0.977	1.024	0.766	0.909	0.821	1.266	1.154
A-349	196.6	398.1	309.396	311.403	75.3373	19241.8	1	1	Unidentified														0	1.83	1.904	1.658	1.304	1.42	0.832	0.856	0.927	1.37	2.017
A-350	196.7	398.2	464.148	466.155	230.09	66333.7	1	1	Tier 1	AXA01291000	HMDB0029013	Prolyl-Aspartate	0.48	3.4									0	1.269	0.643	1.191	0.854	0.998	0.919	0.79	0.984	1.17	1.183
A-351	197	398.9	526.091	528.098	292.033	4469	1	1	Tier 3 one-reaction											0	2	87	0.0303	1.224	0.431	0.816	1.163	0.944	1.072	0.617	0.751	0.827	1.175
A-352	197.3	399.5	309.653	311.661	75.5945	19574	1	1	Unidentified														0	1.209	1.978	0.721	0.911	0.581	0.649	0.519	0.792	1.107	1.209
A-353	197.3	399.7	526.09	528.097	584.064	4876.6	2	2	Tier 3 one-reaction											0	3	72	0.0303	1.224	0.421	0.816	1.163	0.933	1.087	0.617	0.751	0.827	1.175
A-354	197.6	400.2	427.099	429.105	193.04	14568	1	1	Tier 3 one-reaction											0	18	339	0	1.103	1.676	0.829	0.54	0.879	1.365	1.251	0.693	0.812	1.13
A-355	198.1	401.3	465.088	467.094	231.03	4926.29	1	1	Tier 3 one-reaction											0	9	184	0.0303	1.617	0.568	0.748	0.949	0.701	1.029	0.743	0.988	0.609	0.684
A-356	198.1	401.4	480.143	482.149	246.085	12340.4	1	1	Tier 2						AXA00576000		L-alpha-Aspartyl-L-hydroxyproline	0.59	128.8				0	1.412	0.706	1.2	0.994	1.121	0.902	0.831	0.948	0.976	0.945
A-357	199.4	404.3	353.116	355.123	119.058	4094	1	1	Tier 2						AXA03778000		Isomer 1 of Aminoethoxyacetic acid	1.19	55.2				0	1.277	1.023	1.489	1.252	1.275	1.165	0.869	0.867	1.407	1.293
A-358	199.6	404.8	365.116	367.123	131.058	16424.7	1	1	Tier 2						AAA00806000	C01110	5-Amino-2-oxopentanoic acid	1.25	37.3				0	1.309	0.622	1.015	1.363	1.131	1.197	0.726	0.626	0.856	1.324
A-359	200.9	407.6	400.143	402.15	166.085	6517.23	1	1	Tier 2						AAA01572000	C19872	N-Formyl-4-amino-5-aminomethyl-2-methylpyrimidine	1.08	149.4				0	1.483	0.781	1.233	1.206	1.859	0.705	1.284	0.772	1.334	1.036
A-360	201.1	408.2	478.164	480.171	244.106	230918	1	1	Tier 1	AXA01294000	HMDB0029016	Prolyl-Glutamate	0.13	2									0	0.867	0.674	1.058	1.019	0.929	0.75	0.709	0.789	0.956	1.048
A-361	201.5	408.9	522.537	524.544	576.957	19280	2	2	Tier 3 only two-reaction											0	0	6	0	1.641	0.177	1.081	1.237	0.989	1.828	0.577	0.493	0.854	0.938
A-362	201.6	409.1	508.54	510.546	548.963	12540.9	2	2	Tier 3 only two-reaction											0	0	16	0	1.65	0.192	1.146	1.261	0.945	1.857	0.612	0.563	0.828	1.126
A-363	202	410.2	509.541	511.546	550.964	2354.4	2	2	Tier 3 one-reaction											0	1	20	0	1.902	0.249	1.301	1.73	1.209	1.992	0.738	0.36	0.747	1.319
A-364	202.2	410.6	383.074	385.079	149.015	2724.75	1	1	Tier 3 one-reaction											0	6	54	0	0.603	1.878	1.422	0.9	1.51	1.271	0.85	0.766	0.85	1.112
A-365	202.5	411.2	576.128	580.142	109.019	3213.82	1	2	Tier 3 zero-reaction											1	3	124	0	1.37	0.722	1.379	1.29	1.496	1.059	1.162	0.803	0.831	1.661
A-366	202.9	412.2	439.18	441.186	205.122	3756.52	1	1	Tier 3 one-reaction											0	4	87	0	1.033	0.616	0.885	0.968	0.63	0.892	0.691	0.556	0.762	0.921
A-368	203.6	413.7	436.19	438.196	202.131	3889.5	1	1	Tier 2						AXA01185000		Isomer 1 of Isoleucyl-Alanine	0.93	164.7				0	1.089	0.873	0.832	0.835	1.441	0.825	0.887	0.683	0.663	1.326
A-369	204.1	414.7	342.046	344.053	107.988	10648	1	1	Tier 3 one-reaction											0	4	10	0	1.236	1.988	1.063	0.808	1.312	0.734	0.597	0.443	0.61	0.875
A-372	204.9	416.6	351.137	353.144	117.078	3485.62	1	1	Tier 2						AAA00735000	C00431	Isomer 1 of 5-Aminopentanoic acid	1.95	104.2				0	1.022	1.292	0.926	1.338	1.065	0.957	0.922	0.873	1.09	0.967
A-373	205.2	417.1	514.011	516.019	279.953	2509.5	1	1	Tier 3 only two-reaction											0	0	27	0	1.586	0.235	1.17	1.312	0.962	2.104	0.599	0.772	0.833	0.878
A-374	205.2	417.2	381.148	383.154	147.089	40958.9	1	1	Tier 2						AXA01555000		(2R,3R,4R)-2-Amino-4-hydroxy-3-methylpentanoic acid	0.8	32.8				0	1.165	0.744	1.351	1.298	1.053	0.952	1.08	0.941	1.42	1.249
A-375	205.5	417.9	385.13	387.137	151.072	27434.7	1	1	Tier 3 only two-reaction											0	0	4	0	1.203	0.601	1.339	1.24	0.982	1.076	1.007	0.892	1.123	1.111
A-377	205.7	418.2	497.027	499.033	525.937	2230.4	2	2	Tier 3 only two-reaction											0	0	4	0.0303	1.356	0.35	1.612	1.408	1.137	1.99	0.949	1.09	0.838	1.192
A-378	205.7	418.4	408.122	410.129	174.064	299129	1	1	Tier 2						AAA00845000	C00439	N-Formimino-L-glutamic acid	0.06	85.6				0	0.47	0.111	1.396	0.982	1.412	0.704	1.228	0.572	0.9	0.961
A-379	205.8	418.5	514.011	516.018	559.906	3145.67	2	2	Tier 3 only two-reaction											0	0	6	0	1.586	0.235	1.17	1.312	0.962	2.116	0.599	0.772	0.833	0.878
A-380	205.8	418.5	262.053	264.06	27.9949	6462.86	1	1	Tier 3 zero-reaction											1	4	251	0	0.612	0.141	1.494	1.062	1.714	0.698	1.175	0.709	0.756	0.997
A-381	205.9	418.8	398.126	400.133	164.068	15824	1	1	Tier 3 zero-reaction											6	68	616	0.0303	0.165	0.095	0.096	0.13	0.095	4.604	3.929	3.632	6.182	4.262
A-382	206.6	420.3	480.178	482.186	246.12	11965.9	1	1	Tier 1	AXA01399000	HMDB0029126	Valyl-Glutamate	3.8	26.1									0	0.697	2.885	0.747	0.759	0.85	0.483	0.899	1.779	0.875	1.522
A-383	206.7	420.5	503.195	505.202	269.137	4163	1	1	Tier 3 one-reaction											0	7	208	0	0.578	2.226	0.691	0.602	0.877	0.583	0.786	0.862	0.671	1.004
A-384	206.7	420.5	505.671	507.678	271.613	4327.11	1	1	Unidentified														0	1.064	0.591	1.103	0.896	1.135	1.504	1.179	1.02	0.963	1.303
A-385	206.7	420.6	424.646	426.653	381.175	5106.11	2	2	Tier 3 one-reaction											0	6	139	0	1.283	0.646	1.179	1.004	1.195	1.553	1.301	0.945	1.163	1.606
A-386	206.8	420.7	505.672	507.678	543.227	4303.43	2	2	Tier 3 one-reaction											0	4	178	0	1.064	0.591	1.103	0.896	1.135	1.504	1.179	1.02	0.963	1.303
A-387	207.2	421.6	485.043	487.051	501.969	2514	2	2	Tier 3 only two-reaction											0	0	19	0.1212	0.756	0.7328	1.148	1.109	0.685	0.873	0.786	0.652	0.962	0.734
A-388	207.4	422	392.163	394.17	158.105	4048.62	1	1	Tier 3 one-reaction											0	6	216	0	0.64	1.099	0.498	0.525	0.761	0.499	0.397	0.837	0.33	1.324
A-389	207.7	422.9	492.152	494.159	258.093	4014.2	1	1	Tier 3 only two-reaction											0	0	83	0	0.527	0.461	1.62	0.577	1.245	0.812	1.423	1.437	1.083	2.414
A-391	208.1	423.8	502.139	504.145	268.08	3986.78	1	1	Tier 3 zero-reaction											4	23	459	0.0909	0.519	1.042	1.056	0.356	1.121	0.251	2.214	4.221	1.058	0.392
A-392	208.3	424.1	512.152	514.158	278.094	2605.14	1	1	Tier 2						AXA01254000		Methionyl-Glutamic acid	0.25	38.8				0	0.756	2.19	0.354	0.597	0.467	0.455	0.575	0.991	0.269	0.907
A-393	208.6	424.6	513.593	515.6	559.07	4497.23	2	2	Tier 3 zero-reaction											2	8	179	0.0303	1.192	0.319	1.248	1.329	1.343	1.151	0.899	0.98	1.086	1.177
A-394	208.7	425	513.593	515.6	279.535	4123	1	1	Unidentified														0.0303	1.192	0.319	1.248	1.329	1.343	1.151	0.899	0.98	1.086	1.177
A-395	209	425.6	330.079	332.086	96.0208	4074	1	1	Tier 3 one-reaction											0	4	314	0	1.45	0.297	1.016	1.179	1.09	2.011	1.288	1.586	2.089	1.673
A-396	209.2	426	437.095	439.101	203.036	449725	1	1	Tier 3 one-reaction											0	2	11	0	1.42	0.826	1.351	2.449	1.054	1.163	1.098	0.988	1.03	0.967
A-397	209.2	426.2	406.143	408.149	172.084	6245.16	1	1	Tier 1	AXA00095000	HMDB0000721	Glycyl-Proline	0.71	10.4									0	0.84	1.365	0.872	0.698	0.727	0.753	0.634	0.68	1.161	0.694
A-398	209.7	427.2	428.137	430.143	194.078	4624.4	1	1	Tier 3 one-reaction											0	26	433	0	0.306	0.397	0.679	0.416	0.787	0.923	1.809	0.844	1.125	2.99
A-399	210	427.9	416.089	418.094	182.03	6739.2	1	1	Tier 3 only two-reaction											0	0	8	0	0.41	0.221	1.039	0.773	1.365	0.292	0.389	0.269	0.272	0.426
A-400	210.1	428.1	376.096	378.103	142.038	12940.4	1	1	Tier 3 zero-reaction											1	8	285	0	0.723	0.224	1.109	1.345	1.282	0.397	0.686	0.326	0.42	0.569
A-402	212.6	433.7	362.117	364.123	128.058	1428865	1	1	Tier 2						AFA00143000	C05715	gamma-Amino-gamma-cyanobutanoic acid	0.33	43.5				0	1.185	0.523	1.436	1.433	0.939	1.09	0.935	0.995	1.543	1.063
A-403	212.6	433.7	450.169	452.176	216.111	24784.1	1	1	Tier 1	AXA01300000	HMDB0029027	Prolyl-Threonine	0.69	19.1									0	0.98	0.915	1.005	0.907	0.879	0.979	0.872	0.917	1.129	1.316
A-404	214	436.8	505.11	509.122	38.0002	2689.6	1	2	Tier 3 one-reaction											0	1	2	0	0.963	0.981	1.036	1.706	0.972	1.415	0.958	0.982	1.149	1.11
A-405	214.1	437	330.079	332.085	96.0206	4476.55	1	1	Tier 3 one-reaction											0	4	318	0	1.276	0.905	0.954	1.028	1.003	1.953	1.314	1.725	2.238	1.733
A-406	214.4	437.7	436.19	438.196	202.131	5332.12	1	1	Tier 2						AXA01185000		Isoleucyl-Alanine	0.56	140.7				0	1.52	1.055	2.131	1.015	1.019	1.011	0.913	0.886	0.941	1.076
A-408	214.8	438.5	416.098	418.104	182.04	3672.4	1	1	Tier 3 only two-reaction											0	0	22	0.1515	1.24	0.71	0.946	1.52	0.845	6.8786	5.6976	4.6581	5.7722	5.6491
A-409	214.9	438.8	408.157	410.165	174.099	6060.85	1	1	Tier 1	AXA01400000	HMDB0029127	Valyl-Glycine	3.62	14.6									0	1.064	0.905	1.087	0.911	1.014	1.175	1.508	1.216	1.133	0.825
A-410	215.1	439.3	409.103	411.108	175.045	3588.5	1	1	Tier 3 only two-reaction											0	0	9	0	0.687	0.589	0.701	1.158	0.506	0.585	0.53	0.804	0.715	0.343
A-411	215.3	439.8	558.162	560.169	648.208	3617	2	2	Tier 3 one-reaction											0	14	372	0	0.302	2.528	0.605	0.475	0.972	0.37	1.048	1.893	1.077	0.629
A-412	215.4	439.9	492.143	494.15	258.085	12704.6	1	1	Tier 2						APA00960000	C22140	L-gamma-Glutamyl-(3R)-L-beta-ethynylserine	0.75	114.7				0	1.33	0.714	1.155	1.031	1.081	1.02	0.79	0.754	1.034	1.017
A-413	215.5	440.1	558.162	560.169	324.104	3772.4	1	1	Tier 3 one-reaction											0	31	499	0	0.302	2.528	0.605	0.475	0.972	0.37	1.048	1.893	1.077	0.629
A-414	215.6	440.3	478.128	480.134	244.069	193324	1	1	Tier 3 zero-reaction											2	29	472	0	0.131	2.597	0.296	0.122	0.32	0.058	1.181	3.145	0.35	0.228
A-415	215.7	440.5	348.137	350.144	114.079	43110	1	1	Tier 2						AXA00006000		3-Amino-2-piperidone	0.86	182.9				0	1.215	1.125	0.624	0.811	1.148	0.981	0.732	0.775	0.982	1.138
A-417	216.4	442.1	494.048	496.053	519.979	2619	2	2	Tier 3 one-reaction											0	1	36	0.1212	0.883	0.7398	1.283	1.052	0.748	0.826	0.757	0.696	1.194	0.778
A-418	216.8	443.1	485.043	487.051	501.97	2910	2	2	Tier 3 only two-reaction											0	0	19	0.1212	0.736	0.7591	1.267	1.142	0.684	0.878	0.769	0.664	0.956	0.696
A-419	217.7	445	401.579	403.585	335.041	7901.52	2	2	Tier 3 one-reaction											0	2	198	0	0.399	3.994	0.507	0.511	0.592	0.411	0.355	1.554	0.438	0.429
A-420	217.7	445.1	315.108	317.115	162.1	10911.6	2	2	Tier 3 zero-reaction											1	15	219	0	1.322	0.923	1.019	1.131	1.201	1.418	1.058	1.088	1.141	1.159
A-421	217.7	445.1	540.634	542.641	306.576	214053	1	1	Unidentified														0	1.809	0.721	1.141	1.172	0.967	1.16	0.901	1.027	0.915	1.424
A-423	218	445.6	477.138	479.144	486.159	3406.86	2	2	Tier 3 one-reaction											0	20	414	0	1.199	2.377	1.119	0.55	1.162	0.378	0.975	1.532	1.2	0.969
A-424	218.3	446.4	477.161	479.168	486.206	52188	2	2	Tier 3 zero-reaction											1	8	196	0	1.356	0.829	1.129	0.998	1.249	1.366	1.026	0.903	1.266	1.194
A-426	218.5	446.8	474.067	476.074	240.009	17919.3	1	1	Tier 3 only two-reaction											0	0	62	0	0.882	0.797	0.794	1.138	0.875	1.164	0.878	0.778	0.897	0.961
A-427	218.6	447	576.143	578.149	342.084	3660.5	1	1	Tier 3 one-reaction											0	5	186	0.2424	0.1389	0.439	0.507	0.1592	0.155	0.185	1.273	1.06	1.964	0.953
A-428	219.3	448.6	411.104	413.11	177.046	4192.48	1	1	Tier 2						AXA01530000		Cycloalliin	0.22	35				0	0.994	0.874	1.138	1.328	1.292	1.346	1.219	0.739	0.948	1.717
A-429	219.4	448.7	452.105	454.111	436.093	5794.46	2	2	Tier 3 one-reaction											0	4	223	0	1.893	0.756	1.185	1.18	0.962	1.301	0.805	1.065	0.918	1.392
A-430	219.4	448.8	559.608	561.614	325.549	22201.6	1	1	Unidentified														0	1.838	0.721	1.187	1.104	0.968	1.218	0.901	1.014	0.879	1.321
A-431	219.4	448.8	488.62	490.627	509.124	20153.3	2	2	Tier 3 one-reaction											0	1	136	0	1.492	0.738	1.093	1.021	0.906	1.053	0.839	1.009	0.858	1.298
A-432	219.4	448.9	465.604	467.61	231.545	4853.79	1	1	Unidentified														0	1.758	0.698	1.148	1.105	0.858	1.188	0.818	0.989	1	1.691
A-433	219.5	449.1	488.62	490.627	254.562	16476.9	1	1	Unidentified														0	1.492	0.738	1.093	1.021	0.906	1.053	0.839	1.009	0.858	1.298
A-434	219.5	449.1	503.119	505.126	269.061	19884.4	1	1	Tier 3 one-reaction											0	3	81	0	1.896	0.779	1.225	1.217	0.936	1.117	0.901	1.112	1.023	1.333
A-435	219.6	449.2	451.105	453.111	434.093	21863.7	2	2	Tier 3 one-reaction											0	9	261	0	1.715	0.68	1.169	1.079	0.853	1.043	0.809	0.963	0.943	1.257
A-436	219.8	449.6	559.106	561.113	325.048	43344.2	1	1	Tier 3 one-reaction											0	5	200	0	1.514	0.663	1.007	1.061	0.846	1.064	0.835	0.892	0.808	1.241
A-437	219.8	449.7	552.116	554.122	636.115	12616.2	2	2	Tier 3 one-reaction											0	2	90	0	1.645	0.649	1.057	1.23	0.883	1.006	0.827	0.962	0.815	1.239
A-438	219.8	449.7	503.618	505.624	539.119	37968.6	2	2	Tier 3 only two-reaction											0	0	162	0	1.794	0.769	1.246	1.198	1.006	1.147	0.984	1.095	0.969	1.367
A-439	219.9	449.9	489.122	491.128	255.063	8039.5	1	1	Tier 3 one-reaction											0	8	128	0	1.795	0.718	1.233	1.367	1.029	1.18	1.092	1.141	1.018	1.362
A-440	219.9	449.9	555.12	557.129	642.124	5014.8	2	2	Tier 3 one-reaction											0	1	77	0.0606	0.817	1.609	1.332	1.778	1.372	2.239	1.369	1.355	1.278	1.277
A-441	220.1	450.3	502.618	504.624	537.119	129552	2	2	Tier 3 one-reaction											0	2	124	0	1.806	0.666	1.148	1.181	0.856	1.039	0.865	1.02	0.938	1.284
A-442	220.5	451.1	323.106	325.112	89.0472	7.87201e+06	1	1	Tier 1	AAA00596000	C00041	Alanine	1.39	3.1									0	1.079	0.818	1.201	1.116	1.185	0.886	0.916	0.833	1.112	1.518
A-443	220.7	451.7	347.117	349.123	113.058	17037.5	1	1	Tier 2						AAA00774000	C00791	Creatinine	1.85	10.5				0	1.385	0.826	0.911	1.029	1.431	0.882	0.978	0.896	0.923	1.451
A-444	220.9	452.1	473.615	475.622	479.114	4119.78	2	2	Tier 3 one-reaction											0	2	143	0	2.915	0.934	1.496	1.316	1.047	1.415	1.184	1.088	1.118	1.309
A-445	220.9	452.2	409.143	411.149	175.084	5072.24	1	1	Tier 2						AXA00325000		N-Carboxyethyl-g-aminobutyric acid	0.49	1.8				0	1.627	0.775	2.026	1.328	1.081	0.972	0.778	0.729	0.623	0.891
A-446	221.2	452.7	516.123	518.13	282.065	3350.8	1	1	Tier 3 one-reaction											0	8	193	0	3.678	0.743	1.515	1.239	1.324	1.097	1.246	1.164	1.358	1.118
A-447	221.4	453.2	447.573	449.58	427.029	2900	2	2	Tier 3 zero-reaction											3	20	188	0	1.789	0.339	1.11	1.182	0.917	1.331	0.779	0.647	1.456	0.888
A-448	222.1	454.7	420.159	422.165	186.1	10050.6	1	1	Tier 1	AXA00996000	HMDB0028695	Alanyl-Proline	0.65	18.7									0	0.878	0.826	0.975	0.965	1.13	0.823	0.883	0.877	0.805	1.633
A-449	223.5	458.2	323.419	325.427	89.3608	36640.4	1	1	Unidentified														0	0.811	0.837	1.057	0.964	0.954	0.666	0.835	0.728	1.829	2.223
A-450	223.6	458.5	323.338	325.345	89.2797	23990.8	1	1	Unidentified														0	0.962	1.023	1.224	1.315	1.172	0.969	0.845	0.96	2.647	3.215
A-451	223.6	458.7	353.116	355.123	119.058	47103.6	1	1	Tier 2						AXA03778000		Aminoethoxyacetic acid	0.96	109.6				0	1.092	0.619	1.21	1.181	1.21	1.136	0.998	0.849	1.166	1.198
A-452	224.3	460.2	402.587	404.594	337.058	8432.85	2	2	Tier 3 zero-reaction											1	5	176	0	0.695	0.446	0.72	1.494	0.597	1.704	0.515	0.796	0.666	0.926
A-453	224.6	461	406.143	408.15	172.085	64586.6	1	1	Tier 1	AXA00594000	HMDB0011178	Prolyl-Glycine	0.25	6.8									0	1.027	0.822	0.984	0.969	0.77	0.924	0.684	0.885	0.937	1.364
A-454	225.1	462.3	358.041	360.048	123.983	68990.8	1	1	Tier 3 one-reaction											0	3	89	0	0.871	1.125	0.795	1.655	0.995	0.746	0.829	0.861	0.611	1.042
A-455	225.4	462.9	393.111	395.118	159.053	290719	1	1	Tier 2						AFA00180000	C00651	4-Methylene-L-glutamic acid	0	44.5				0	1.555	0.453	0.769	0.794	1.206	1.486	0.741	0.658	0.712	1.794
A-456	225.4	463	374.08	376.087	140.022	7884.78	1	1	Tier 3 one-reaction											0	8	151	0	2.582	1.459	1.083	1.79	0.676	1.39	0.912	1.151	1.457	1.205
A-457	225.6	463.4	573.608	575.615	679.1	2447	2	2	Tier 3 zero-reaction											1	1	104	0.0303	0.81	0.411	1.214	1.63	0.912	1.177	0.903	0.785	1.074	1.278
A-459	226.2	465.1	511.623	513.629	277.564	33807.3	1	1	Unidentified														0	1.703	0.851	1.034	1.045	0.931	0.97	0.843	1.1	0.936	1.273
A-460	226.3	465.2	540.133	542.14	612.15	22399.7	2	2	Tier 1	AAA01158000	C00127	Oxidized glutathione	2.09	19									0	1.586	0.671	1.03	1.091	0.867	1.067	0.832	0.917	0.903	1.312
A-461	226.3	465.3	512.124	514.131	278.066	18381.1	1	1	Tier 3 one-reaction											0	13	403	0	1.835	0.815	1.044	1.133	1.01	1.121	0.904	1.057	0.879	1.356
A-463	226.4	465.4	474.107	476.114	480.097	1734	2	2	Tier 3 one-reaction											0	8	223	0	1.341	0.831	1.003	1.296	0.988	1.029	0.833	0.962	1.178	1.529
A-464	226.5	465.7	512.623	514.63	557.13	12062.5	2	2	Tier 3 one-reaction											0	6	218	0	1.546	1.039	1.033	1.134	1.158	1.09	0.836	1.046	0.967	1.427
A-465	226.7	466.3	511.623	513.629	555.13	39537	2	2	Tier 3 one-reaction											0	2	164	0	1.703	0.851	1.064	1.045	0.931	0.97	0.843	1.1	0.936	1.273
A-467	227.5	468.2	541.134	543.14	614.152	4023.2	2	2	Tier 3 zero-reaction											1	8	203	0	2.19	0.764	1.193	1.345	1.157	1.331	1.013	1.086	1.07	1.315
A-468	228.1	469.6	367.096	369.102	133.037	21805.2	1	1	Tier 2						AYA00095000	C19911	Iminodiacetic acid	0.29	100.1				0	1.297	0.539	1.234	1.1	1.145	0.926	0.864	0.773	0.948	0.644
A-472	228.5	470.8	278.038	280.045	87.9598	7627	2	2	Tier 3 only two-reaction											0	0	3	0	1.25	0.68	1	1.308	1.02	1.049	0.957	0.797	0.982	0.762
A-473	228.6	470.9	431.138	433.145	197.08	6338.19	1	1	Tier 3 one-reaction											0	28	354	0	1.14	0.731	1.311	1.349	1.271	1.254	1.418	1.141	1.304	1.542
A-475	228.8	471.3	375.185	377.191	141.126	3621	1	1	Tier 3 only two-reaction											0	0	40	0	1.512	0.684	2.627	1.821	1.712	0.855	1.472	1.019	2.984	0.878
A-476	228.8	471.4	395.585	397.591	323.053	4452.3	2	2	Tier 3 zero-reaction											2	23	246	0	0.945	0.305	1.081	1.067	0.805	1.071	1.125	0.698	1.25	0.929
A-478	229.4	472.8	445.154	447.16	211.095	4610.27	1	1	Tier 3 one-reaction											0	29	331	0	0.876	0.812	1.262	0.821	1.021	0.819	0.881	0.781	1.203	1.214
A-479	230.2	474.9	461.185	463.192	227.126	2418	1	1	Tier 3 one-reaction											0	2	146	0	1.282	1.832	1.033	1.113	0.788	1.169	1.123	0.894	1.029	1.08
A-480	230.4	475.4	540.634	542.641	306.576	3879.82	1	1	Unidentified														0	1.918	0.7	1.197	1.247	1.083	1.142	0.951	1.09	0.98	1.32
A-481	230.7	476.1	385.108	387.114	151.049	80549.7	1	1	Tier 2						AXA00054000		8-Hydroxyadenine	0.1	60.9				0.0909	0.056	3.79	0.111	0.1969	0.309	0.4999	0.588	1.537	0.128	0.075
A-484	231	476.9	396.111	398.117	162.053	14744.8	1	1	Tier 3 zero-reaction											5	81	736	0	0.229	1.89	0.429	0.261	0.638	0.523	1.809	3.123	5.546	1.062
A-485	231.1	477	441.115	443.121	207.056	3270.33	1	1	Tier 2						AXA02079000		(2R,2'S)-Isobuteine	0.3	8.9				0	1.201	0.806	1.11	0.86	1.41	1.481	1.211	0.95	1.173	1.741
A-486	231.1	477	465.577	467.584	463.038	4282.5	2	2	Tier 3 one-reaction											0	1	80	0	1.4	1.33	1.644	1.634	1.331	0.954	1.248	0.916	1.597	1.073
A-488	231.6	478.2	374.124	376.132	140.066	4882.8	1	1	Tier 3 only two-reaction											0	0	9	0	0.85	0.334	0.534	1.142	0.495	0.857	0.387	0.538	0.364	0.238
A-489	231.7	478.5	423.122	425.128	189.063	3162	1	1	Tier 2						AFA00128000	C03871	L-2-Amino-6-oxoheptanedioic acid	0.85	126.7				0.0303	0.812	2.793	0.326	2.861	0.39	0.494	0.267	0.976	0.407	0.624
A-490	231.9	479.2	284.176	286.182	50.1173	6818.19	1	1	Unidentified														0	1.128	1.466	1.148	0.774	0.886	0.836	1.135	1.644	1.254	1.371
A-491	232	479.3	303.116	305.123	69.0578	14220.9	1	1	Tier 3 one-reaction											0	2	183	0	1.006	1.118	1.021	1.142	0.925	0.922	0.919	1.066	1.093	1.144
A-492	232.5	480.5	322.074	324.081	88.0157	29518.5	1	1	Tier 3 zero-reaction											2	30	481	0	0.129	2.049	0.249	0.137	0.157	0.283	2.348	1.436	1.818	0.663
A-493	232.6	480.9	462.131	464.139	228.073	13407.9	1	1	Tier 3 zero-reaction											1	24	383	0	1.575	1.206	1.102	1.148	1.149	1.124	0.995	1.161	0.917	0.764
A-495	232.9	481.5	513.18	515.186	279.122	4056.12	1	1	Tier 1	AXA01038000	HMDB0028738	Asparaginyl-Phenylalanine	0.62	20.7									0	1.585	0.587	0.688	0.822	0.654	1.833	2.005	1.008	0.603	1.236
A-496	232.9	481.7	558.163	560.17	648.209	9037.2	2	2	Tier 3 one-reaction											0	14	371	0	0.238	2.438	0.66	0.377	0.957	0.324	1.005	1.736	1.128	0.777
A-497	233.6	483.2	558.163	560.169	324.105	12630.9	1	1	Tier 3 one-reaction											0	31	492	0	0.238	2.438	0.66	0.377	0.957	0.324	1.005	1.736	1.174	0.79
A-498	233.6	483.4	558.664	560.671	324.606	7028.71	1	1	Unidentified														0	0.29	2.462	0.803	0.43	1.127	0.314	0.884	2.016	1.123	0.707
A-499	233.9	483.9	533.086	537.1	65.977	12454.1	1	2	Tier 3 only two-reaction											0	0	72	0	1.267	0.734	1.077	1.577	1.049	1.203	0.989	0.887	0.998	0.822
A-500	234.3	485	520.131	522.137	286.073	26680.5	1	1	Tier 2						AXA01580000		3'-Methoxyfukiic acid	8.1	176.8				0	4.454	1.076	0.946	2.624	1.089	1.368	0.863	1.442	0.942	1.278
A-501	234.9	486.4	460.117	462.124	226.059	389893	1	1	Tier 3 zero-reaction											1	19	408	0	0.125	2.625	0.277	0.124	0.298	0.066	1.127	3.033	0.317	0.237
A-502	235.5	487.9	407.091	409.098	173.032	4906.44	1	1	Tier 3 one-reaction											0	16	236	0	1.552	1.303	0.97	1.116	1.027	1.056	0.696	0.93	1.293	0.9
A-503	236.3	490	366.1	368.107	132.042	33152	1	1	Tier 3 zero-reaction											7	65	697	0	0.259	2.546	0.507	0.321	0.377	0.44	0.692	0.905	0.544	0.975
A-504	236.6	490.7	548.126	550.132	314.067	5164.13	1	1	Tier 2						AXA00549000		Beta-D-Glucopyranuronic acid	6.79	96.7				0	4.783	1.167	1.185	3.055	1.386	1.234	1.067	1.42	1.142	1.016
A-505	236.7	490.8	480.179	482.186	246.121	2442	1	1	Tier 1	AXA01209000	HMDB0028925	Leucyl-Aspartate	1.92	11.4									0	1.753	0.967	1.099	1.306	1.15	0.949	1.118	1.074	1.056	0.836
A-506	236.8	491.2	459.17	461.176	225.111	31742.1	1	1	Tier 3 one-reaction											0	28	294	0	0.93	0.389	1.415	1.217	1.038	0.939	0.941	0.989	1.594	1.738
A-507	237.1	491.9	477.138	479.144	486.159	8207	2	2	Tier 3 one-reaction											0	19	410	0	0.303	2.967	0.679	0.354	1.074	0.296	0.85	1.875	0.996	0.63
A-509	237.2	492.1	475.151	477.156	241.093	4112.5	1	1	Tier 3 only two-reaction											0	0	20	0	1.176	0.568	1.259	1.083	0.913	1.14	0.929	0.924	1.206	1.176
A-510	237.7	493.4	424.605	426.612	381.094	2720.43	2	2	Tier 3 one-reaction											0	10	300	0	1.106	0.592	1.149	1.244	1.078	1.382	1.067	0.769	0.998	1.339
A-511	237.9	493.9	348.099	350.108	114.041	3613.62	1	1	Tier 2						AFA00145000	C02512	Isomer 1 of 3-Cyano-L-alanine	5.87	127.3				0	1.295	0.948	1.085	1.478	1.274	1.301	1.204	1.062	1.347	1.247
A-512	237.9	494	422.174	424.18	188.116	5006.8	1	1	Tier 1	AXA01393000	HMDB0029120	Valyl-Alanine	0.9	9.2									0	0.953	1.295	0.67	0.344	0.728	0.997	1.685	0.958	0.64	0.571
A-513	239	496.5	385.162	387.169	302.207	2164.22	2	2	Tier 1	AXA01227000	HMDB0028945	Lysyl-Arginine	0.37	25.5									0	0.955	3.905	1.177	1.041	0.594	1.089	0.958	1.451	1.023	1.153
A-514	239.1	496.8	306.135	308.141	72.0763	3494	1	1	Unidentified														0.0909	0.223	2.1	1.057	0.066	1.585	0.0634	0.859	2.355	1.101	0.216
A-516	240.2	499.7	376.096	378.102	142.037	5789.69	1	1	Tier 3 zero-reaction											1	8	287	0	1.037	0.7	1.054	1.266	0.858	0.937	0.866	0.747	0.862	0.809
A-517	240.5	500.3	533.101	537.115	65.9917	2490.6	1	2	Unidentified														0.0303	1.316	1.119	1.009	1.651	0.85	1.456	1.005	1.039	1.093	1.305
A-519	241.3	502.3	395.127	397.134	161.069	98642	1	1	Tier 2						AFA00215000	C01046	N-Methyl-L-glutamic acid	0.21	34.4				0	0.978	0.563	0.9	1.451	1.211	1.313	1.31	1.123	1.061	1.793
A-520	241.5	502.7	378.068	380.073	144.01	17856	1	1	Tier 3 one-reaction											0	2	60	0	1.444	0.827	1.176	1.095	1.576	0.93	0.736	0.804	1.281	1.044
A-522	242.4	505	391.096	393.102	157.037	9732.44	1	1	Tier 2						AAA00995000	C02220	2-Aminomuconic acid	0.34	140.7				0	0.872	0.383	1.331	1.376	1.615	1.047	1.054	0.73	0.812	1.125
A-523	242.5	505.3	445.154	447.16	211.096	4971.58	1	1	Tier 3 one-reaction											0	29	331	0	0.95	0.743	1.002	1.16	1.043	0.984	0.849	0.769	1.316	1.262
A-524	242.7	505.8	394.577	396.583	321.036	6156	2	2	Tier 3 one-reaction											0	10	193	0.0606	0.787	0.145	0.961	2.441	0.319	2.676	1.503	1.198	2.519	0.779
A-526	243	506.5	349.163	351.171	230.21	1794	2	2	Tier 3 one-reaction											0	2	13	0	1.695	1.386	0.678	1.265	0.671	0.836	0.558	1.317	0.596	0.904
A-527	243.3	507.2	588.66	590.666	354.601	6781.16	1	1	Unidentified														0	1.593	0.517	1.099	0.906	0.792	0.911	0.735	0.849	0.741	1.595
A-528	243.3	507.2	405.195	407.202	171.137	39298	1	1	Tier 3 only two-reaction											0	0	36	0	0.891	0.579	1.105	0.681	0.791	1.433	0.952	0.932	0.798	0.942
A-529	243.3	507.3	461.095	463.102	454.073	4480.32	2	2	Tier 3 zero-reaction											1	0	134	0.0303	1.224	0.2662	1.505	1.232	1.228	1.866	1.144	1.503	1.416	1.401
A-531	243.3	507.3	678.055	680.061	443.997	2432.8	1	1	Tier 3 one-reaction											0	1	34	0	0.799	0.594	0.821	1.058	0.788	0.826	0.786	0.957	0.934	0.939
A-532	243.5	507.7	330.079	332.086	96.0203	3174.8	1	1	Tier 3 one-reaction											0	4	317	0	1.625	0.608	1.261	1.265	1.165	1.317	0.982	0.901	1.51	0.98
A-534	244	509	517.211	519.217	283.153	3822.33	1	1	Tier 3 one-reaction											0	5	155	0.1212	0.345	3.001	0.507	0.2085	0.241	0.246	0.33	0.633	0.533	0.308
A-535	244.1	509.3	356.171	358.178	244.226	5381.31	2	2	Tier 3 zero-reaction											1	2	11	0	1.415	0.883	0.341	0.642	1.039	0.979	0.966	0.417	0.505	1.6
A-536	244.5	510.2	531.128	533.135	297.07	57199.3	1	1	Tier 3 one-reaction											0	18	416	0	2.582	0.861	1.382	1.486	1.315	1.359	1.326	1.313	1.218	1.349
A-537	244.5	510.3	407.59	409.597	347.063	34291.7	2	2	Tier 3 zero-reaction											4	41	402	0	1.495	0.229	0.886	1.325	0.809	1.139	1.571	0.573	2.218	0.72
A-538	244.5	510.3	279.079	281.086	45.0212	384140	1	1	Tier 3 zero-reaction											1	8	274	0	1.105	1.203	0.774	1.478	0.819	0.962	0.795	0.907	0.909	0.915
A-539	244.6	510.3	447.573	449.579	427.029	2696	2	2	Tier 3 zero-reaction											3	20	188	0	1.851	0.311	1.121	1.338	1.001	1.32	1.03	0.49	1.476	0.86
A-540	244.7	510.8	531.629	533.636	297.571	21014.2	1	1	Unidentified														0	3.419	1.012	1.693	1.801	1.629	1.779	1.65	1.438	1.432	1.416
A-541	244.8	510.8	493.613	495.619	519.109	2200.5	2	2	Tier 3 one-reaction											0	2	126	0	3.238	0.883	1.608	1.389	1.385	1.25	1.664	1.237	1.357	1.526
A-542	245	511.4	494.195	496.201	260.137	10734.7	1	1	Tier 1	AXA01212000	HMDB0028928	Leucyl-Glutamate	0.86	1.6									0	0.508	2.245	0.633	0.478	0.545	0.574	0.535	0.964	0.473	0.814
A-543	245	511.5	454.159	456.166	440.201	2426	2	2	Tier 3 one-reaction											0	11	247	0.0303	1.123	0.392	1.285	0.997	1.396	1.711	1.564	0.69	1.25	1.268
A-544	246.3	514.5	399.068	401.074	165.009	49161.8	1	1	Tier 3 one-reaction											0	7	176	0	1.287	0.974	1.062	1.472	0.972	1.748	1.026	0.933	1.142	1.407
A-545	246.5	515.1	431.138	433.145	197.08	3769	1	1	Tier 3 one-reaction											0	28	392	0	1.192	0.955	0.966	1.148	1.393	0.885	0.883	0.613	0.563	1.199
A-546	246.6	515.4	409.106	411.113	175.048	674417	1	1	Tier 2						AAA01706000	C15996	7-Cyano-7-carbaguanine	3.43	75.3				0	0.652	0.266	1.487	1.155	2.255	0.649	1.263	0.712	0.741	0.848
A-547	246.8	516	397.089	399.093	163.03	5812	1	1	Tier 3 zero-reaction											1	12	229	0	0.946	1.797	0.685	0.917	0.742	0.823	0.713	0.443	0.66	1.1
A-548	247	516.4	429.159	431.165	195.101	3187.12	1	1	Tier 3 one-reaction											0	8	253	0	1.026	1.364	0.804	0.828	0.675	1.439	0.969	0.79	0.613	1
A-549	247	516.5	531.127	533.135	594.138	10695.5	2	2	Tier 3 one-reaction											0	5	179	0	2.582	0.861	1.382	1.486	1.315	1.359	1.326	1.313	1.218	1.349
A-550	247.4	517.3	584.151	588.165	117.042	2456.22	1	2	Tier 3 zero-reaction											3	34	482	0	1.684	0.716	1.368	1.436	1.205	1.429	0.962	0.966	1.023	0.671
A-551	247.4	517.4	543.226	545.232	309.168	8393.33	1	1	Tier 2						AXA01383000		Tyrosyl-Lysine	1.31	28.3				0.0303	0.169	2.367	0.298	0.0953	0.283	0.168	0.252	0.584	0.311	0.216
A-552	247.4	517.4	420.159	422.165	186.1	95033.5	1	1	Tier 1	AXA01288000	HMDB0029010	Prolyl-Alanine	0.28	9.2									0	0.859	0.883	1.107	1.107	0.869	0.855	0.821	0.944	1.231	2.017
A-553	247.8	518.3	317.131	319.138	83.0729	2617.33	1	1	Tier 3 one-reaction											0	2	188	0	1.148	0.826	1.062	1.162	0.867	0.99	0.938	0.749	1.006	0.864
A-554	247.9	518.5	516.624	518.631	282.566	2971.14	1	1	Unidentified														0	3.065	0.886	1.928	1.628	1.669	1.042	1.698	1.366	1.2	1.243
A-555	248.1	519	516.123	518.129	282.064	5129.29	1	1	Tier 3 one-reaction											0	1	115	0	2.951	0.728	1.63	1.215	1.207	1.106	1.334	1.283	1.265	1.258
A-558	249.1	521.6	398.125	400.133	164.066	3522.43	1	1	Tier 3 only two-reaction											0	0	5	0.0909	0.516	0.405	1.279	1.336	1.413	0.758	2.317	2.007	1.261	2.256
A-559	249.1	521.7	309.127	311.133	75.0682	1.03292e+06	1	1	Tier 2						AAA00639000	C03194	(R)-1-Aminopropan-2-ol	0.6	8.2				0	0.7	2.211	0.614	1.171	1.157	0.467	0.521	0.732	0.453	1.054
A-560	249.2	521.9	353.09	355.096	238.063	14240.7	2	2	Tier 2						AXA00355000		Cystathionine sulfoxide	0.41	0.1				0	2.235	0.679	1.536	2.041	1.169	1.255	0.994	0.778	1.486	1.123
A-561	249.3	521.9	468.557	470.564	234.499	4906.25	1	1	Unidentified														0	1.003	0.742	1.169	1.302	0.906	1.244	0.813	0.938	1.123	0.996
A-562	249.3	522	468.056	470.062	233.997	9196.91	1	1	Tier 3 one-reaction											0	1	46	0	0.857	0.679	1.169	1.093	0.782	1.162	0.955	0.885	1.242	0.918
A-563	249.3	522	321.09	323.099	87.0319	25506.8	1	1	Tier 2						AAA00669000	C02218	Isomer 1 of Dehydroalanine	0.56	28.2				0	1.56	1.052	1.387	1.522	0.926	1.044	0.912	0.779	1.281	1.194
A-564	249.4	522.2	351.137	353.144	117.079	19927.6	1	1	Tier 1	AAA00735000	C00431	5-Aminopentanoic acid	0.69	1.4									0	1.329	0.937	1.267	1.052	1.071	1.046	1.019	0.963	1.188	1.041
A-565	249.6	522.8	354.089	356.096	240.062	2944	2	2	Tier 3 one-reaction											0	10	202	0	2.125	0.617	1.776	1.825	0.877	1.056	0.951	0.737	1.074	1.04
A-566	249.7	523.1	516.122	518.129	564.128	4409	2	2	Tier 3 zero-reaction											1	2	159	0	2.951	0.728	1.63	1.215	1.207	1.106	1.334	1.283	1.265	1.258
A-567	249.9	523.6	505.556	507.563	542.995	5144	2	2	Tier 3 only two-reaction											0	0	16	0	0.759	0.531	1.112	1.451	0.669	0.908	0.832	0.897	1.039	0.808
A-568	250.3	524.5	475.613	477.619	483.109	45591.2	2	2	Tier 3 one-reaction											0	3	158	0	0.705	0.817	1.831	0.478	1.491	0.67	1.19	0.639	1.696	0.477
A-569	250.3	524.6	476.613	478.619	485.109	12004.6	2	2	Tier 3 one-reaction											0	31	370	0	0.867	0.933	1.649	0.495	1.541	0.676	1.223	0.611	1.498	0.519
A-570	250.6	525.2	447.573	449.579	427.029	2297.71	2	2	Tier 3 zero-reaction											3	20	186	0	1.85	0.307	1.105	1.329	0.958	1.292	0.974	0.449	1.485	0.846
A-571	250.7	525.5	468.055	470.062	467.994	7060	2	2	Tier 3 only two-reaction											0	0	27	0	0.832	0.679	1.15	1.093	0.768	1.16	0.955	0.885	1.224	0.912
A-572	250.9	526	395.091	397.097	161.032	17881.8	1	1	Tier 3 zero-reaction											2	16	265	0	0.712	0.18	1.321	0.957	1.21	0.774	1.116	0.648	0.758	0.494
A-575	251.2	526.7	469.056	471.062	469.996	2543	2	2	Tier 3 only two-reaction											0	0	22	0	0.884	0.829	1.045	1.184	0.882	1.128	0.694	0.824	0.978	0.948
A-576	251.7	527.9	401.087	403.092	334.057	2257.25	2	2	Tier 3 zero-reaction											1	5	184	0	0.746	3.89	0.895	0.655	0.855	0.601	0.811	2	0.493	0.647
A-577	252	528.7	376.096	378.103	142.038	86029.4	1	1	Tier 1	AXA00043000	C03088	5-Hydroxymethyluracil	0.64	3.5									0	0.802	0.61	1.009	1.511	0.983	0.842	0.944	0.74	0.951	0.815
A-578	252.5	529.9	431.116	433.123	394.116	7316.4	2	2	Tier 3 one-reaction											0	13	381	0	1.025	0.712	0.885	0.981	0.989	1.072	0.932	0.94	1.059	0.919
A-579	253	531.1	342.648	344.654	217.179	4479.28	2	2	Tier 3 zero-reaction											1	2	35	0	1.602	0.475	0.675	0.636	1.132	1.28	0.631	0.88	0.609	1.459
A-580	253	531.2	539.122	541.133	305.064	8344.8	1	1	Tier 2						AAA01726000	C20559	4-(beta-D-Ribofuranosyl)aniline 5'-phosphate	4.19	86.1				0	1.289	0.758	0.988	1.38	1.044	1.103	0.804	0.868	1.013	1.014
A-581	253.1	531.4	528.121	530.127	588.125	4303.4	2	2	Tier 3 one-reaction											0	1	144	0	1.818	0.812	1.08	1.454	0.936	1.314	0.96	1.145	0.822	1.137
A-582	253.2	531.7	517.632	519.639	283.574	12028.9	1	1	Unidentified														0	2.15	0.832	1.214	1.254	0.972	1.079	1.085	1.247	1.031	1.449
A-583	253.3	531.9	528.179	530.186	294.121	3607.75	1	1	Tier 1	AXA01276000	HMDB0028994	Phenylalanyl-Glutamate	1.04	19.5									0	0.402	2.227	0.688	0.788	0.576	0.737	0.571	0.703	0.499	0.731
A-585	253.4	532.1	536.606	538.612	302.547	7222	1	1	Unidentified														0	2.246	0.957	1.206	1.561	1.097	1.46	1.129	1.059	1.013	1.366
A-586	253.4	532.1	529.114	531.121	590.111	2647.2	2	2	Tier 3 one-reaction											0	1	86	0	1.872	0.802	0.961	1.545	0.792	1.095	0.862	0.971	0.749	0.996
A-587	253.4	532.2	783.176	785.182	549.118	2836.25	1	1	Tier 3 one-reaction											0	1	149	0	1.904	0.735	0.988	1.046	1.057	0.841	0.86	0.937	0.887	0.989
A-588	253.5	532.3	517.131	519.137	283.072	24635.3	1	1	Tier 3 one-reaction											0	37	506	0	1.872	0.726	1.157	1.313	0.918	1.035	0.943	0.961	0.941	1.249
A-589	253.5	532.5	517.131	519.137	566.145	20769.7	2	2	Tier 3 one-reaction											0	1	147	0	1.872	0.726	1.157	1.313	0.918	1.035	0.943	0.961	0.941	1.249
A-590	253.7	532.9	306.637	308.644	145.158	272647	2	2	Tier 2						AAA00763000	C00315	Spermidine	0.42	99.5				0	2.32	0.533	0.943	0.79	0.653	1.452	0.661	1.087	0.767	1.178
A-591	253.9	533.3	518.131	520.138	568.146	5278.4	2	2	Tier 3 one-reaction											0	9	300	0	2.284	0.761	1.312	1.499	1.19	1.245	1.008	1.156	1.038	1.306
A-593	254.6	535.1	437.138	439.144	203.079	23456.3	1	1	Tier 3 one-reaction											0	36	575	0	0.59	3.095	0.276	2.937	0.365	0.42	0.347	0.87	0.501	0.858
A-595	256.4	540.6	363.103	365.109	129.044	2.03776e+07	1	1	Tier 1	AAA00438000	C00302	Glutamic Acid	4.56	27									0	1.181	0.825	1.16	1.189	1.108	0.954	0.926	0.827	1.055	0.782
A-597	258.7	547.3	321.09	323.098	87.0316	28955	1	1	Tier 2						AAA00669000	C02218	Dehydroalanine	1.35	53.5				0	1.011	1.541	1.145	1.357	0.871	0.835	0.842	0.83	1.015	1.093
A-600	260.5	552.6	370.097	372.103	136.038	649244	1	1	Tier 1	AAA00459000	C00262	Hypoxanthine	0.42	26.4									0	0.447	2.281	0.929	0.329	1.142	0.452	0.853	2.42	0.808	0.337
A-601	260.5	552.8	313.645	315.652	159.173	2893.54	2	2	Tier 3 zero-reaction											1	2	15	0	1.788	0.771	1.486	1.017	1.302	1.642	0.708	1.103	0.816	1.052
A-602	260.6	552.9	465.672	467.679	463.227	2306.5	2	2	Tier 3 one-reaction											0	1	96	0	0.84	0.714	1.07	1.091	1.147	0.987	1.192	0.788	1.124	1.314
A-603	260.7	553.3	516.123	518.129	282.064	4901.09	1	1	Tier 3 one-reaction											0	1	115	0	2.782	0.792	1.598	1.477	1.347	0.872	1.34	1.206	1.288	1.184
A-604	261	554.3	516.623	518.628	282.564	3078	1	1	Unidentified														0	2.312	1.016	1.526	1.395	1.562	1.097	1.281	1.37	1.284	1.489
A-605	261.6	555.9	436.159	438.166	404.202	3188.31	2	2	Tier 3 only two-reaction											0	0	141	0.0303	0.432	1.299	0.484	0.396	0.976	0.271	0.982	0.912	1.319	0.569
A-607	262.2	557.8	516.617	518.623	282.559	4425.85	1	1	Unidentified														0	0.988	0.341	1.212	0.999	1.284	0.823	1.134	0.714	0.835	1.126
A-608	262.3	558	446.174	448.181	212.116	3605.85	1	1	Tier 1	AXA00596000	HMDB0011180	prolyl-proline	0.4	13.2									0	1.04	1.962	0.862	0.419	0.52	0.591	0.344	0.455	0.953	1.185
A-609	262.3	558.1	399.1	401.108	165.042	4059.2	1	1	Tier 3 zero-reaction											3	17	303	0	1.085	0.891	0.724	0.784	0.735	0.79	1.137	0.671	0.862	1.222
A-610	262.3	558.1	573.104	575.111	339.046	2694	1	1	Tier 3 zero-reaction											2	9	191	0	0.592	0.196	1.371	0.945	1.156	0.767	1.035	0.605	0.537	0.987
A-611	262.3	558.2	554.632	556.639	320.574	35647.2	1	1	Unidentified														0	0.862	0.187	1.157	0.989	1.548	0.81	1.313	0.674	0.541	1.307
A-612	262.4	558.2	554.131	556.138	320.073	88422.2	1	1	Tier 3 one-reaction											0	6	192	0	0.743	0.182	1.103	0.854	1.109	0.72	1.204	0.69	0.486	1.169
A-613	262.6	558.9	423.122	425.129	189.064	5525.28	1	1	Tier 3 zero-reaction											2	33	525	0	0.606	0.15	0.987	0.687	1.775	1.009	1.18	0.652	0.591	1.676
A-614	263.3	561	396.135	398.142	324.154	58700.8	2	2	Tier 3 zero-reaction											1	7	215	0	1.212	0.819	0.904	1.004	1.491	1.277	1.139	0.707	1.027	1.526
A-615	263.4	561.4	447.573	449.58	427.029	1940	2	2	Tier 3 zero-reaction											3	20	189	0.0303	1.854	0.421	1.094	1.427	1.036	1.241	1.051	0.453	1.414	0.843
A-616	263.5	561.5	315.108	317.115	162.1	7479.94	2	2	Tier 3 zero-reaction											1	15	219	0	1.424	0.94	1.057	0.982	1.436	1.487	1.092	0.699	1.069	1.599
A-618	264	562.9	369.057	371.064	134.999	7897.19	1	1	Tier 3 one-reaction											0	4	124	0	1.009	0.809	1.133	1.281	1.143	0.771	0.99	0.783	1.089	0.818
A-619	264.6	564.7	381.111	383.118	147.053	8885.67	1	1	Tier 2						AYA00009000	C12269	N-Methyl aspartic acid	0.82	112.9				0	0.931	0.754	1.257	0.997	1.207	0.824	0.869	0.746	1.098	0.991
A-621	264.9	565.6	303.116	305.123	69.0573	2893.6	1	1	Tier 3 one-reaction											0	2	182	0	1.002	1.473	0.857	0.953	1.012	0.93	0.742	0.646	1.016	0.818
A-622	265.5	567.6	525.129	527.135	582.14	2671.67	2	2	Tier 3 one-reaction											0	1	147	0	1.136	0.292	1.433	0.977	1.755	0.953	1.369	0.867	0.821	1.314
A-623	265.6	567.7	456.159	458.165	222.1	6119.61	1	1	Tier 1	AXA01277000	HMDB0028995	Phenylalanyl-Glycine	0.42	12.7									0	1.006	0.585	1.037	0.471	1.034	1.084	1.437	0.675	1.531	1.304
A-624	265.6	567.7	343.072	345.079	109.014	10090	1	1	Tier 3 only two-reaction											0	0	1	0	1.059	1.606	0.582	2.55	0.58	0.741	0.502	1.149	0.868	0.918
A-625	265.6	567.9	422.174	424.18	188.116	3191.6	1	1	Tier 1	AXA01000000	HMDB0028700	Alanyl-Valine	1.05	1.5									0	1.121	1.162	0.687	0.716	0.578	0.846	1.651	0.791	0.771	0.653
A-626	265.7	568.2	303.08	305.087	69.0215	6761.44	1	1	Tier 3 one-reaction											0	3	161	0	1.309	1.635	0.633	1.946	0.628	0.757	0.484	1.057	0.851	1.019
A-627	265.8	568.3	260.074	262.08	26.0156	10373.4	1	1	Tier 3 one-reaction											0	3	228	0	1.266	1.511	0.656	2.381	0.714	0.739	0.526	1.198	0.911	1.19
A-630	266.6	570.8	292.1	294.107	58.0418	5483.14	1	1	Tier 3 zero-reaction											2	23	460	0	1.123	0.928	0.881	0.866	0.881	0.907	0.863	0.763	0.886	0.833
A-632	266.8	571.4	369.094	371.1	135.036	25485.7	1	1	Tier 1	AXA04433000	C22040	Methylcysteine	0.45	9.2									0	1.034	0.876	1.201	0.949	1.067	1.118	0.834	0.757	1.195	1.265
A-633	267.3	572.8	477.137	479.144	486.158	7133.05	2	2	Tier 3 one-reaction											0	20	502	0	0.297	2.813	0.696	0.399	1.001	0.308	0.744	1.896	0.831	0.649
A-634	267.4	573.1	382.12	384.126	296.123	4643.55	2	2	Tier 3 one-reaction											0	13	289	0	1.259	0.768	1.555	1.491	1.17	0.873	1.185	1.079	1.739	1.067
A-635	267.4	573.2	306.637	308.644	145.158	13495	2	2	Tier 2						AAA00763000	C00315	Isomer 1 of Spermidine	0.12	59.2				0	6.919	0.715	3.27	3.477	1.79	1.26	1.282	1.018	2.509	1.131
A-636	267.5	573.4	477.137	479.144	243.079	7663.43	1	1	Tier 3 one-reaction											0	3	157	0	0.297	2.813	0.696	0.399	1.001	0.308	0.744	1.896	0.831	0.649
A-637	267.6	573.6	396.111	398.118	324.106	3179.67	2	2	Tier 3 one-reaction											0	31	528	0	0.225	2.003	0.557	0.418	0.669	0.406	1.151	2.575	3.006	0.717
A-638	268.2	575.5	470.138	472.147	236.079	3160.73	1	1	Tier 2						AAA00988000	C02700	Isomer 1 of L-Formylkynurenine / N'-Formylkynurenine	0.94	71.7				0	1.091	0.892	0.894	0.818	0.942	0.716	0.905	0.774	0.987	0.945
A-639	268.8	577.1	453.078	455.085	219.02	4301.46	1	1	Tier 3 one-reaction											0	7	204	0	1.119	1.072	1.389	0.918	1.011	1.418	1.422	0.702	0.737	1.494
A-640	268.8	577.2	369.64	371.647	271.164	6312.47	2	2	Tier 3 one-reaction											0	1	40	0	1.047	0.533	1.542	0.965	0.95	0.946	0.953	0.947	1.59	1.329
A-641	268.8	577.3	377.116	379.123	143.058	29525.6	1	1	Tier 3 zero-reaction											1	25	397	0	1.482	0.648	0.981	0.856	1.365	1.41	1.045	0.83	1.111	1.916
A-642	269	577.8	473.086	475.093	478.055	25560.9	2	2	Tier 3 only two-reaction											0	0	88	0	0.691	0.772	0.684	1.16	0.594	0.891	0.645	0.621	0.701	0.745
A-644	269.3	578.6	367.168	369.175	133.11	5991.15	1	1	Tier 3 one-reaction											0	9	174	0	0.626	0.393	1.727	1.613	1.245	0.648	0.363	1.447	1.539	1.392
A-645	269.4	579.1	424.099	426.106	190.041	22788.1	1	1	Tier 3 one-reaction											0	2	118	0	0.729	1.396	1.053	0.491	1.117	1.113	1.214	1.042	0.481	0.702
A-646	269.6	579.5	310.074	312.081	76.0155	11505.5	1	1	Tier 3 zero-reaction											1	15	513	0	0.721	1.325	0.835	0.841	0.776	1.181	1.2	1.922	1.78	1.411
A-647	269.6	579.6	466.076	468.082	464.034	5556.94	2	2	Tier 3 only two-reaction											0	0	44	0	0.937	2.217	1.061	0.461	1.523	0.369	0.276	0.331	0.404	0.785
A-648	269.6	579.6	474.067	476.073	240.008	6056.18	1	1	Tier 3 only two-reaction											0	0	66	0	1.085	1.058	0.825	1.341	0.672	1.241	0.629	0.636	0.758	0.781
A-649	269.7	579.8	410.587	412.593	353.056	2048.33	2	2	Tier 3 one-reaction											0	3	153	0	0.926	2.856	1.147	0.707	1.847	0.527	0.353	0.364	0.381	1.022
A-650	269.7	579.9	467.076	469.083	466.035	2915.5	2	2	Tier 3 one-reaction											0	1	93	0.0606	0.678	0.904	0.796	0.393	1.11	0.862	0.3472	0.404	0.459	0.59
A-651	269.7	580	409.587	411.593	351.057	9126.86	2	2	Tier 3 one-reaction											0	1	155	0	0.968	2.166	1.222	0.464	1.624	0.374	0.332	0.249	0.435	0.665
A-652	269.7	580.1	448.102	450.109	428.088	64247.3	2	2	Tier 3 one-reaction											0	1	123	0	1.209	2.496	1.355	0.948	1.919	0.699	0.424	0.37	0.511	0.76
A-653	269.8	580.1	447.102	449.109	426.088	275967	2	2	Tier 2						AAA00667000	C05526	S-Glutathionyl-L-cysteine - 2 tags / Cysteineglutathione disulfide	0.21	93.5				0	0.85	2.123	0.993	0.407	1.53	0.426	0.283	0.234	0.357	0.715
A-654	269.8	580.2	458.093	460.098	448.069	2037.2	2	2	Tier 3 only two-reaction											0	0	115	0.1515	0.739	5.4558	1.181	1.091	1.623	0.5426	0.545	0.533	0.4898	0.417
A-655	270	580.7	531.127	533.134	594.138	2266	2	2	Tier 3 one-reaction											0	5	175	0	1.443	0.857	0.938	1.192	1.047	0.996	1.015	0.985	0.808	1.343
A-656	270.2	581.5	473.586	475.596	239.528	9380.57	1	1	Unidentified														0	0.862	0.72	0.672	1.002	0.623	0.861	0.755	0.664	0.862	0.674
A-657	270.6	582.5	396.093	398.1	162.035	3096.77	1	1	Tier 3 zero-reaction											1	3	124	0	1.059	2.076	1.033	2.001	1.335	1.522	1.361	0.564	2.202	1.38
A-658	271.3	584.8	350.117	352.124	232.117	2795.3	2	2	Tier 3 one-reaction											0	6	85	0	1.089	1.004	0.561	1.604	0.786	0.707	0.581	1.046	0.912	0.738
A-660	272.2	587.2	348.089	350.096	114.031	2204.33	1	1	Tier 2						AXA02727000		Isomer 1 of Norfuraneol	1.78	151.8				0	0.87	2.272	0.985	1.075	0.86	1.005	1.035	1.043	1.03	0.783
A-661	272.7	588.7	418.1	420.106	368.083	4027.62	2	2	Tier 3 one-reaction											0	3	114	0	1.091	2.504	1.035	0.439	1.436	0.441	0.33	0.257	0.419	0.675
A-662	272.9	589.5	399.123	401.129	165.064	3175.33	1	1	Tier 1	AXA00381000	C04152	1-Methylguanine	1.73	15.3									0	0.727	1.519	1.355	0.649	1.157	0.544	1.105	1.341	0.793	0.89
A-663	273.6	591.5	517.13	519.137	283.072	9523.75	1	1	Tier 3 one-reaction											0	37	505	0	1.833	0.672	1.024	1.359	0.917	1.057	0.956	0.901	0.848	1.2
A-664	273.7	591.7	517.631	519.638	283.573	5189.5	1	1	Unidentified														0	1.826	0.691	1.426	1.497	1.172	1.188	1.115	0.983	0.889	1.411
A-666	273.8	592.1	536.103	538.11	604.09	5894.8	2	2	Tier 3 one-reaction											0	6	85	0	1.632	0.63	1.076	1.052	1.09	1.096	0.959	0.868	0.828	1.109
A-667	273.8	592.2	368.172	370.178	268.226	6583.68	2	2	Tier 3 one-reaction											0	1	6	0	0.536	1.213	0.972	1.389	0.698	0.303	0.443	1.159	0.772	1.092
A-668	274	592.7	783.177	785.182	549.118	2733.69	1	1	Tier 3 one-reaction											0	1	139	0	1.657	0.503	1.052	1.091	1.051	1.082	0.89	0.802	0.941	1.181
A-669	274	592.8	409.613	411.62	351.11	3720.67	2	2	Tier 3 one-reaction											0	7	395	0	0.88	1.755	0.616	1.196	1.212	0.849	0.975	1.679	0.587	2.012
A-670	274.1	592.9	528.121	530.127	588.126	2556	2	2	Tier 3 one-reaction											0	1	153	0	1.789	0.861	1.313	1.501	1.032	1.064	1.123	1.268	0.978	1.193
A-671	274.1	593.1	536.605	538.611	302.547	3605.89	1	1	Unidentified														0	1.956	0.896	1.174	1.442	1.01	1.215	1.166	1.038	0.898	1.239
A-672	274.3	593.6	517.13	519.137	566.144	7461	2	2	Tier 3 one-reaction											0	2	186	0	1.833	0.672	1.024	1.359	0.917	1.057	0.956	0.901	0.848	1.2
A-673	274.4	593.7	539.124	541.132	305.065	4828.67	1	1	Tier 2						AAA01726000	C20559	Isomer 1 of 4-(beta-D-Ribofuranosyl)aniline 5'-phosphate	2.41	148.6				0	1.445	0.677	1.012	1.423	1.025	1.214	1.014	0.899	0.974	1.122
A-678	275.8	598	432.158	434.165	198.1	7777.27	1	1	Tier 3 one-reaction											0	10	277	0	0.85	0.8	1.062	1.257	0.983	0.892	0.759	0.779	1.03	1.495
A-679	276.1	598.7	468.601	470.608	234.543	3044.4	1	1	Unidentified														0	0.644	0.568	1.473	1.43	1.009	1.121	0.867	0.652	0.867	1.54
A-680	276.4	599.7	466.198	468.206	232.14	2820.46	1	1	Tier 1	AXA01338000	HMDB0029065	Threoninyl-Leucine	5.03	0.3									0.0303	0.946	0.812	1.146	0.9769	1.107	1.107	1.814	1.253	1.758	1.05
A-682	277.2	602.1	350.127	352.134	116.069	10761.4	1	1	Tier 3 one-reaction											0	1	34	0	1.426	0.95	1.418	1.455	1.272	1.252	1.064	0.998	1.42	1.643
A-683	277.3	602.5	321.09	323.097	87.0318	17383.6	1	1	Tier 2						AAA00593000	C20253	Isomer 1 of Aminoacrylic acid	0.96	0.9				0	2.294	0.786	1.737	1.857	1.332	1.308	0.985	0.772	1.444	1.439
A-685	278.1	604.7	573.608	575.615	679.1	3413.5	2	2	Tier 3 zero-reaction											1	1	98	0.0303	1.232	0.386	1.012	1.641	1.213	1.15	0.975	0.9	1.08	1.186
A-686	278.3	605.5	292.1	294.107	58.0412	4101	1	1	Tier 3 only two-reaction											0	0	1	0	1.121	0.899	0.935	0.881	0.919	1.011	0.909	0.75	0.967	0.803
A-687	278.4	605.7	399.588	401.594	331.059	4046.75	2	2	Tier 3 one-reaction											0	4	231	0.0303	0.71	0.6	0.97	1.112	1.215	0.365	0.742	0.766	1.031	0.628
A-688	278.8	607	573.609	575.616	339.551	3241.82	1	1	Unidentified														0.0303	1.22	0.397	1.108	1.604	1.205	1.134	0.967	0.868	1.062	1.186
A-689	278.9	607	460.117	462.123	226.059	4479.5	1	1	Tier 3 zero-reaction											1	19	409	0.0909	0.19	1.025	0.341	0.1173	0.426	0.129	0.746	2.153	0.369	0.0794
A-690	278.9	607.2	466.43	468.437	232.372	16077.4	1	1	Unidentified														0	1.191	0.351	1.19	1.389	0.974	1.185	0.762	0.878	0.96	1.301
A-692	279.1	607.7	476.184	478.191	242.125	3369	1	1	Tier 3 one-reaction											0	6	159	0	0.556	1.493	0.765	1.002	0.596	0.844	0.607	1.033	0.767	0.795
A-694	279.4	608.5	460.427	462.433	226.368	6168.36	1	1	Unidentified														0	1.331	0.286	1.091	1.295	1.009	1.254	0.597	0.775	0.928	1.192
A-695	279.8	609.8	330.079	332.086	96.0208	10587.5	1	1	Tier 3 one-reaction											0	4	314	0	1.795	0.352	1.581	1.575	1.59	1.693	0.99	0.665	0.874	1.215
A-696	279.9	610.2	455.095	457.101	221.037	226489	1	1	Tier 3 zero-reaction											1	16	319	0	1.849	0.215	1.412	1.545	1.659	1.658	0.941	0.485	0.671	1.287
A-697	280.1	610.8	349.72	351.728	115.661	20532.7	1	1	Unidentified														0	1.131	0.709	1.086	1.302	1.23	0.982	1.006	1.043	1.221	2.154
A-698	280.8	613.3	349.122	351.129	115.064	2.03776e+07	1	1	Tier 1	AAA00804000	C00148	Proline	2.17	2.5									0	1.12	0.771	1.104	1.194	1.037	1.039	0.858	0.848	1.152	1.177
A-699	281.3	615.3	285.16	287.166	51.1013	57535.2	1	1	Unidentified														0	1.293	0.794	1.16	1.287	1.05	1.071	0.909	0.832	1.23	1.325
A-701	282.4	619.6	335.105	337.112	101.047	17635.8	1	1	Tier 2						AXA01626000		(S)-2-Azetidinecarboxylic acid	1.86	42				0	1.428	0.931	1.54	1.316	1.252	1.302	0.956	0.901	1.42	1.333
A-702	282.8	620.8	369.113	371.118	135.054	649588	1	1	Tier 2						AAA00455000	C00147	Adenine	0.86	50.8				0	1.212	0.841	0.882	1.329	0.924	0.781	1.529	0.673	0.854	0.694
A-703	283	621.7	362.153	364.159	128.095	12718.2	1	1	Tier 3 one-reaction											0	8	164	0	1.289	1.201	0.859	1.021	0.964	1.134	0.811	0.79	0.8	0.888
A-704	283.2	622.3	354.063	356.07	240.009	173614	2	2	Tier 3 only two-reaction											0	0	57	0	0.788	0.92	0.844	1.338	0.71	1.137	0.75	0.886	0.916	0.981
A-705	283.8	624.8	426.119	428.126	384.122	11564	2	2	Tier 1	AAA00658000	C00021	S-Adenosylhomocysteine	0.19	6.3									0	0.7	0.571	1.039	0.91	1.524	0.301	0.762	0.65	0.936	0.702
A-706	283.9	625.3	405.195	407.202	171.137	39022.8	1	1	Tier 3 only two-reaction											0	0	36	0	0.896	0.608	0.978	0.613	0.682	1.467	0.858	0.986	0.807	0.992
A-707	284	625.5	339.137	341.144	105.079	23101.9	1	1	Tier 2						AYA00060000	C11260	2-Amino-2-methyl-1,3-propanediol	1.02	133.4				0	0.942	1.992	0.697	0.931	0.923	0.865	0.671	0.651	1.011	0.762
A-708	284.1	626	391.047	393.054	313.978	23747.5	2	2	Tier 3 only two-reaction											0	0	57	0	0.825	0.967	0.924	1.358	0.787	1.104	0.854	0.917	0.919	1.113
A-709	284.2	626.4	338.106	340.112	104.048	5631.43	1	1	Tier 3 zero-reaction											8	58	664	0	0.953	0.727	1.105	1.075	0.827	1.229	1.323	1.034	1.077	1.394
A-710	284.8	628.5	382.042	384.05	295.967	7339.48	2	2	Tier 3 only two-reaction											0	0	111	0	0.764	0.667	0.759	1.135	0.64	0.947	0.663	0.739	0.663	0.809
A-711	284.8	628.7	392.046	394.054	315.975	6298.33	2	2	Tier 3 one-reaction											0	2	38	0	0.795	0.844	0.843	1.171	0.856	1.152	0.873	0.821	0.752	0.818
A-712	284.9	629	385.05	387.058	301.984	3556.75	2	2	Tier 3 one-reaction											0	1	30	0	1.055	1.294	1.165	1.557	1.101	1.519	0.774	1.237	1.073	1.292
A-713	285	629.3	473.06	475.066	239.001	6746.56	1	1	Tier 3 only two-reaction											0	0	3	0	0.95	0.9	1.109	1.379	0.775	1.069	0.821	1.077	0.903	1.052
A-714	285	629.3	399.033	401.04	329.95	3455.56	2	2	Tier 3 only two-reaction											0	0	13	0.0303	0.841	1.108	0.926	1.368	0.716	1.092	0.877	0.893	0.909	1.02
A-715	285.5	631.1	355.063	357.069	242.009	26212.2	2	2	Tier 3 one-reaction											0	7	147	0	0.89	0.946	0.961	1.574	0.791	1.248	0.839	1.011	0.953	1.094
A-716	286.1	633.4	477.138	479.144	243.079	21364.3	1	1	Tier 3 one-reaction											0	3	157	0	0.277	2.778	0.704	0.35	0.957	0.213	0.791	1.826	0.905	0.585
A-717	286.2	633.7	477.137	479.144	486.158	24691.6	2	2	Tier 3 one-reaction											0	20	498	0	0.277	2.778	0.704	0.35	0.957	0.213	0.817	1.826	0.905	0.585
A-718	286.7	636	377.116	379.123	143.058	14446.5	1	1	Tier 3 zero-reaction											1	25	397	0	0.994	0.722	0.952	1.069	0.935	0.784	0.787	0.723	0.981	1.004
A-720	287	636.8	526.073	528.079	292.014	4034.07	1	1	Tier 2						AXA03859000	C16557	Carboxyifosfamide	0.66	53.3				0.0303	0.841	0.268	1.935	1.499	1.102	1.131	1.017	1.121	1.832	1.688
A-721	287	636.9	546.237	548.244	312.179	2365.43	1	1	Tier 3 one-reaction											0	4	116	0	1.292	0.857	1.024	1.01	0.789	1.673	1.638	0.847	1.412	0.991
A-723	287.6	639.1	428.162	430.169	388.207	5013.56	2	2	Tier 3 one-reaction											0	1	96	0.0606	0.208	1.669	0.663	0.1205	0.977	0.21	1.376	1.364	1.138	0.66
A-724	287.8	640.1	436.154	438.161	404.192	2490.57	2	2	Tier 3 only two-reaction											0	0	151	0	1.253	0.944	1.037	1.093	0.896	1.215	1.146	1.085	1.178	0.986
A-725	287.9	640.4	391.591	393.597	157.532	4784	1	1	Unidentified														0	0.78	0.526	1.127	1.093	1.313	0.514	0.874	0.749	0.855	0.678
A-726	288.3	641.8	396.079	398.083	162.021	3719.14	1	1	Tier 3 only two-reaction											0	0	70	0	0.998	0.519	0.87	1.089	0.788	0.896	0.83	0.819	0.981	0.82
A-727	288.4	642.3	393.136	395.142	318.155	7858.83	2	2	Tier 3 one-reaction											0	5	93	0	1.343	0.735	1.547	1.488	1.482	1.298	1.642	1.044	1.413	1.534
A-728	288.5	642.7	391.59	393.597	315.064	5088.67	2	2	Tier 3 one-reaction											0	13	310	0	0.78	0.526	1.127	1.093	1.313	0.514	0.874	0.749	0.855	0.678
A-729	288.8	643.9	680.071	682.077	446.012	2844.86	1	1	Tier 3 one-reaction											0	3	96	0	0.844	0.984	0.595	1.177	0.825	0.858	0.558	0.656	0.737	0.699
A-731	289.6	646.7	321.126	323.133	87.0681	95986.7	1	1	Tier 2						AAA00759000	C00555	4-Aminobutyraldehyde	0.87	59.1				0	1.002	2.029	0.718	1.017	0.981	0.872	0.731	0.697	0.982	0.846
A-732	290.6	650.8	340.158	342.165	212.2	12686.9	2	2	Tier 3 only two-reaction											0	0	7	0	1.577	2.187	0.382	1.227	0.451	0.75	0.536	1.021	0.468	0.851
A-733	290.9	651.6	372.137	374.144	138.079	12002.6	1	1	Tier 3 one-reaction											0	4	219	0	1.177	0.688	1.311	1.203	1.095	0.814	1.178	0.986	1.459	1.253
A-734	290.9	651.7	356.106	358.113	122.047	2824	1	1	Tier 3 zero-reaction											1	9	171	0	0.92	2.243	0.952	1.02	1.566	0.741	1.002	1.051	0.935	0.835
A-736	291.7	654.3	321.09	323.097	87.0317	27325.7	1	1	Tier 2						AAA00593000	C20253	Aminoacrylic acid	1.01	52.7				0	1.236	1.781	0.682	2.149	0.694	0.713	0.527	1.009	0.806	1.051
A-738	292	655.3	383.109	385.116	149.051	1.83432e+06	1	1	Tier 1	AAA00657000	C00073	Methionine	0.58	1.9									0	0.835	1.773	0.985	0.508	0.799	0.559	0.686	0.784	0.998	0.751
A-739	292	655.4	488.046	490.053	253.988	42458.9	1	1	Tier 3 one-reaction											0	1	43	0	0.66	0.603	0.922	1.416	0.844	1.27	0.864	0.681	0.825	1.01
A-740	292.2	655.8	580.156	584.17	113.047	2999.67	1	2	Tier 3 zero-reaction											2	20	306	0	1.224	1.023	1.145	2.065	1.16	0.819	0.998	0.833	0.85	1.348
A-741	292.4	656.4	376.096	378.103	142.038	25381.2	1	1	Tier 3 zero-reaction											1	8	285	0	0.687	0.26	1.408	1.134	1.422	0.664	1.158	0.727	0.883	1.109
A-742	292.4	656.5	483.128	485.135	498.14	1888.2	2	2	Tier 3 one-reaction											0	6	245	0	1.187	1.316	1.306	1.419	1.203	0.967	1.029	0.896	1.161	1.328
A-743	292.5	656.7	390.629	392.635	156.57	2778	1	1	Unidentified														0.0606	1.196	0.8694	1.179	1.637	0.758	1.42	0.818	0.97	1.46	0.979
A-744	292.6	656.9	422.174	424.181	188.116	11688.1	1	1	Tier 1	AXA00109000	C02155	Glycyl-Leucine	1.06	1.3									0	0.899	1.009	1.15	0.602	1.043	1.026	1.459	0.839	1.23	0.931
A-745	292.6	657	421.619	423.626	187.561	6462	1	1	Unidentified														0	0.428	1.122	1.556	0.791	1.538	1.395	1.565	0.997	1.324	2.878
A-746	293.1	658.3	421.619	423.626	375.122	8713.9	2	2	Tier 3 one-reaction											0	10	284	0	0.428	1.122	1.556	0.791	1.538	1.395	1.565	0.997	1.324	2.878
A-747	293.4	659.2	388.137	390.144	308.158	3983.07	2	2	Tier 3 one-reaction											0	12	206	0	0.945	0.568	0.91	0.875	0.821	0.981	0.88	0.841	1.162	1.208
A-748	293.5	659.5	429.146	431.153	390.176	2211.25	2	2	Tier 3 one-reaction											0	4	170	0	1.092	0.877	1.054	0.907	0.903	1.041	1.145	0.95	1.025	1.176
A-749	293.9	660.6	292.1	294.107	58.042	3990	1	1	Tier 3 zero-reaction											2	23	460	0	1.114	0.925	0.885	0.862	0.971	0.849	0.855	0.724	0.834	0.879
A-751	294.8	663.1	460.052	462.058	225.993	3926	1	1	Tier 3 one-reaction											0	2	42	0.0303	0.945	0.388	0.696	1.306	0.577	1.053	0.754	0.865	0.876	1.285
A-752	295.1	664	351.137	353.144	117.079	8.61468e+06	1	1	Tier 1	AAA00705000	C00183	Valine	1.35	15.4									0	1.001	1.091	1.17	0.96	1.109	0.896	0.85	0.81	1.265	1.148
A-753	295.4	664.7	470.138	472.144	236.079	17329.6	1	1	Tier 2						AAA00988000	C02700	L-Formylkynurenine / N'-Formylkynurenine	0.88	17.6				0	0.667	0.974	1.258	1.502	0.882	1.057	0.795	0.962	1.368	0.874
A-755	296.5	667.9	477.139	479.144	486.162	4718.53	2	2	Tier 3 one-reaction											0	21	441	0	0.347	2.833	0.797	0.536	0.982	0.472	0.875	1.91	0.967	0.587
A-756	296.7	668.5	337.085	339.092	103.027	515442	1	1	Tier 2						AAA00589000	C20249	(Z)-3-Peroxyaminoacrylic acid	0.6	163.1				0	0.47	0.232	1.119	0.849	1.414	0.621	1.056	0.54	0.56	0.845
A-758	297.6	670.9	460.427	462.433	226.368	18386.8	1	1	Unidentified														0	1.328	0.299	1.098	1.364	1.042	1.261	0.742	0.735	0.9	1.23
A-759	297.6	671.1	317.131	319.138	83.073	3237	1	1	Tier 3 one-reaction											0	2	188	0	1.058	1.384	0.833	1.048	0.841	0.942	0.96	0.728	0.847	0.763
A-760	297.7	671.4	460.153	462.16	226.095	8583.05	1	1	Tier 2						AAA01757000	C00931	Porphobilinogen	1.11	145.7				0	1.236	0.626	1.314	0.821	1.264	0.854	1.033	0.752	1.363	1.192
A-761	298	672.2	346.085	348.092	112.027	223070	1	1	Tier 1	AAA00549000	C00106	Uracil	0.52	8.2									0	0.19	2.643	0.354	0.375	0.386	0.08	0.303	0.622	0.324	0.332
A-763	298.3	673.1	361.133	363.139	127.074	9391.91	1	1	Tier 1	AAA00769000	C01035	4-Guanidinobutanoic acid	0.64	13.1									0	1.397	0.763	1.182	0.915	0.961	0.817	1.271	0.909	0.872	1.114
A-764	298.4	673.3	539.636	543.649	72.5271	3545.2	1	2	Unidentified														0	0.898	1.247	1.185	1.761	0.944	0.938	0.943	1.064	1.261	1.772
A-765	298.6	673.8	539.135	543.148	72.0255	6022.43	1	2	Tier 3 only two-reaction											0	0	2	0	0.748	0.856	0.982	1.368	0.7	0.885	0.838	0.887	1.051	1.293
A-766	299.1	675.2	355.601	357.608	243.085	21814.4	2	2	Tier 3 zero-reaction											1	29	491	0	0.181	1.773	0.462	0.182	0.511	0.104	2.005	3.792	0.748	0.426
A-768	299.5	676.1	420.158	422.165	186.1	4033.28	1	1	Tier 2						AXA01288000		Isomer 1 of Prolyl-Alanine	1.1	167.9				0	0.665	0.373	0.778	0.926	0.785	1.076	1.202	0.991	1.196	1.777
A-769	300.5	679	442.142	444.149	208.084	6971.78	1	1	Tier 1	AAA00987000	C00328	Kynurenine	1.76	7.4									0	1.352	0.545	1.314	1.122	1.023	1.154	1.075	0.848	1.371	1.296
A-770	301.1	680.8	436.19	438.196	202.131	3097.67	1	1	Tier 1	AXA00992000	HMDB0028691	Alanyl-Leucine	0.81	0.8									0	0.619	2.781	0.489	0.372	0.7	0.63	1.161	0.918	0.465	0.564
A-772	301.5	682	408.17	410.176	174.112	38998.9	1	1	Tier 3 zero-reaction											2	6	78	0	1.34	0.667	1.229	1.269	1.033	1	0.913	1.217	1.165	0.94
A-774	301.6	682.1	300.08	302.086	132.043	8446.86	2	2	Tier 3 zero-reaction											7	69	753	0	0.208	1.809	0.464	0.212	0.588	0.102	1.944	3.524	0.737	0.389
A-776	301.7	682.4	312.601	314.607	157.085	7345.53	2	2	Tier 3 one-reaction											0	12	214	0	1.301	0.724	1.067	1.304	1.17	0.896	0.963	0.94	1.111	0.958
A-777	302	683.3	371.633	373.639	275.149	8044.69	2	2	Tier 2						AXA00404000		Epsilon-(gamma-Glutamyl)-lysine	0.63	86.2				0	0.998	0.827	0.78	0.82	1.218	0.987	0.881	0.56	1.076	1.123
A-778	302.1	683.5	335.142	337.149	101.084	42015.1	1	1	Tier 2						APA00767000	C12455	5-Aminopentanal	1.17	41.9				0	0.836	1.987	0.67	0.879	0.786	0.667	0.695	0.747	0.804	0.758
A-779	302.1	683.7	322.114	324.121	176.112	41701.1	2	2	Tier 3 only two-reaction											0	0	2	0	1.363	0.757	1.298	1.273	1.204	1.002	0.876	0.873	1.228	0.965
A-780	302.2	683.9	418.143	420.15	184.085	4946.57	1	1	Tier 3 one-reaction											0	15	312	0	1.085	0.972	1.109	0.822	1	1.023	0.722	0.677	1.092	1.333
A-781	302.8	685.5	454.651	456.658	220.593	2779	1	1	Unidentified														0	1.259	0.916	1.001	1.658	0.984	1.328	1.293	0.949	1.253	1.128
A-783	303	686.1	414.412	416.419	180.354	18324.5	1	1	Unidentified														0	1.691	0.273	1.252	1.388	1.369	1.598	0.821	0.639	0.85	1.269
A-784	303.1	686.3	455.095	457.102	221.037	97283.7	1	1	Tier 2						AAA00983000	C01111	7,8-Dihydroxykynurenic acid	9.52	180.3				0	1.66	0.262	1.25	1.457	1.319	1.415	0.858	0.593	0.751	1.19
A-786	303.5	687.4	374.117	376.123	140.059	13588.5	1	1	Tier 3 zero-reaction											4	16	317	0	1.383	0.662	1.343	1.405	1.225	1.388	1.59	1.192	1.394	2.263
A-787	303.5	687.5	447.573	449.58	427.029	3382.22	2	2	Tier 3 zero-reaction											3	20	188	0.0303	1.853	0.331	1.102	1.463	1.186	1.33	1.101	0.616	1.158	1.017
A-788	303.7	688	330.079	332.086	96.0208	23135.9	1	1	Tier 3 one-reaction											0	4	314	0	1.559	0.464	1.244	1.565	1.26	1.419	0.862	0.664	0.871	1.272
A-789	303.8	688.3	577.23	579.237	343.172	4301.26	1	1	Tier 3 only two-reaction											0	0	127	0	0.848	0.552	0.769	0.635	0.952	0.901	1.7	0.802	1.612	2.108
A-791	304.3	689.6	324.09	326.096	90.0314	15792.3	1	1	Tier 3 zero-reaction											5	41	637	0	0.576	0.624	0.917	0.884	0.611	1.662	3.503	1.611	1.954	2.802
A-792	304.5	690.3	321.125	323.132	87.0672	7372	1	1	Tier 2						AXA02555000	C14452	Isomer 1 of Morpholine	3.58	42.1				0	1.047	1.978	0.794	1.036	1.007	0.897	0.807	0.696	1.161	0.86
A-793	304.5	690.3	407.59	409.597	347.063	2452.67	2	2	Tier 3 zero-reaction											4	41	402	0.0303	1.403	0.409	1.135	1.464	1.198	1.76	1.001	0.72	0.849	1.16
A-794	304.6	690.4	390.148	392.154	156.09	22766.2	1	1	Tier 3 one-reaction											0	7	221	0	1.233	0.732	1.164	1.021	1.018	1.101	0.896	0.762	1.257	1.401
A-795	305.1	691.9	438.148	440.155	204.09	118481	1	1	Tier 1	AAA00640000	C00078	Tryptophan	0.21	5.5									0	1.569	1.515	1.765	0.832	1.268	0.802	1.285	0.877	1.887	1.148
A-796	306.3	695.3	348.174	350.18	114.115	5700.75	1	1	Tier 3 one-reaction											0	1	76	0	2.926	0.923	1.224	1.52	1.282	2.568	0.825	1.847	1.347	1.953
A-797	306.3	695.3	378.1	380.107	144.042	9333.25	1	1	Tier 3 zero-reaction											3	43	475	0	0.43	1.421	0.682	0.348	0.717	1.233	1.841	2.16	3.395	0.885
A-798	306.4	695.5	352.085	354.093	118.026	5591.2	1	1	Tier 3 zero-reaction											4	49	538	0.0909	0.71	0.504	1.294	1.77	1.322	1.038	8.1224	0.626	0.9	0.912
A-800	306.8	696.6	394.095	396.102	160.037	32964.3	1	1	Tier 3 zero-reaction											2	39	469	0	1.459	0.408	0.649	0.826	0.828	0.382	0.997	1.198	1.731	0.371
A-803	307.2	697.8	479.131	481.137	245.072	8527.33	1	1	Tier 3 one-reaction											0	6	207	0	1.616	0.964	1.557	1.312	1.944	1.073	0.924	0.801	1.408	1
A-804	307.2	697.9	460.761	462.767	226.703	10152	1	1	Unidentified														0	1.551	0.33	1.24	1.481	1.128	1.387	0.851	0.849	1.013	1.316
A-805	307.3	698	393.136	395.144	318.154	5307.65	2	2	Tier 3 one-reaction											0	5	100	0.0303	0.927	0.81	0.889	0.889	1.192	1.114	1.222	0.908	1.058	1.464
A-806	307.3	698.2	354.063	356.07	240.01	2978	2	2	Tier 3 only two-reaction											0	0	53	0	0.742	0.938	0.844	1.236	0.689	1.087	0.721	0.886	0.858	0.994
A-807	308.3	700.9	349.158	351.163	115.099	2942	1	1	Tier 3 one-reaction											0	21	290	0.1212	0.674	0.264	3.304	0.2441	0.427	0.547	0.584	6.401	0.1941	0.3918
A-808	308.4	701.2	364.625	366.631	261.133	18632.9	2	2	Tier 2						AXA00435000		N6-beta-Aspartyllysine	0.39	77				0	0.576	4.666	0.237	0.227	0.324	0.276	0.359	1.134	0.513	0.606
A-809	308.4	701.2	363.137	365.143	129.078	10721.4	1	1	Tier 2						AXA01551000		2-Pyrrolidineacetic acid	1.34	7.9				0	1.247	0.944	1.223	1.459	1.278	0.873	0.943	0.89	1.194	1.159
A-810	309.1	703	390.112	392.118	156.053	164129	1	1	Tier 3 zero-reaction											3	17	320	0	0.658	0.207	1.51	1.096	1.363	0.778	1.288	0.765	1.123	1.012
A-812	309.9	705.3	383.11	385.116	149.051	27540.9	1	1	Tier 2						AAA00657000	C00073	Isomer 1 of Methionine	0.23	51.9				0	1.115	1.389	1.244	1.619	0.882	1.279	0.938	0.817	1.135	1.088
A-813	310.1	705.8	371.14	373.147	274.164	18115.1	2	2	Tier 1	AXA01231000	HMDB0028949	Lysyl-Glutamine	0.64	11									0	0.538	1.826	0.954	0.541	0.582	0.655	0.591	0.575	0.682	0.48
A-814	310.7	707.6	379.137	381.144	290.158	2186	2	2	Tier 3 one-reaction											0	2	112	0	1.084	1.03	1.006	1.008	0.923	1.282	1.077	0.959	0.849	1.112
A-816	311.2	709	393.113	395.118	159.054	14276.3	1	1	Tier 3 one-reaction											0	35	477	0	0.948	0.394	1.289	1	0.783	1.032	2.208	1.15	1.882	1.214
A-817	311.4	709.7	461.095	463.101	227.036	4714.8	1	1	Tier 3 one-reaction											0	3	88	0	1.539	0.347	1.239	1.509	1.269	1.449	0.831	0.879	0.968	1.379
A-818	311.6	710.3	442.612	444.619	208.554	17624.4	1	1	Unidentified														0	0.676	0.412	1.001	0.392	0.811	0.414	0.554	0.299	0.988	0.315
A-819	312.2	712	480.162	482.168	246.103	3905.62	1	1	Tier 1	AXA01298000	HMDB0029023	Prolyl-Methionine	1.02	13.6									0	0.864	1.113	0.959	0.834	0.779	0.885	0.718	0.833	1.087	1.176
A-820	312.6	712.9	460.426	462.433	226.368	13363	1	1	Unidentified														0	1.348	0.305	1.165	1.347	1.028	1.216	0.784	0.759	0.896	1.231
A-821	312.9	713.8	442.612	444.619	417.108	24311.4	2	2	Tier 3 one-reaction											0	10	294	0	0.676	0.412	1.001	0.392	0.811	0.414	0.554	0.299	0.988	0.315
A-822	312.9	713.8	330.079	332.086	96.0208	5274.15	1	1	Tier 3 one-reaction											0	4	314	0	1.186	1.028	1.018	1.239	1.106	1.193	0.796	0.675	0.728	0.911
A-823	313.3	714.9	351.101	353.107	117.042	4097.05	1	1	Tier 3 zero-reaction											3	34	482	0	0.616	0.972	2.449	1.21	0.832	1.448	2.059	0.796	1.16	2.81
A-824	313.4	715.3	443.111	445.12	418.106	8394	2	2	Tier 3 one-reaction											0	2	179	0	0.745	0.354	0.877	0.361	0.858	0.451	0.569	0.323	0.983	0.294
A-825	313.7	716	364.132	366.139	260.148	22871.4	2	2	Tier 1	AXA01228000	HMDB0028946	Lysyl-Asparagine	0.54	9.8									0	0.833	1.572	1.099	0.551	0.653	0.971	0.914	0.808	1.035	0.834
A-826	313.8	716.3	424.068	426.074	190.01	4881.73	1	1	Tier 3 zero-reaction											1	11	126	0	1.276	0.962	1.224	1.586	1.25	1.325	1.222	0.994	1.174	0.934
A-828	314.6	718.6	282.025	284.032	47.9666	3779.14	1	1	Tier 3 only two-reaction											0	0	57	0	0.874	0.814	0.864	1.154	0.66	0.764	0.816	0.704	0.78	0.682
A-829	314.8	719.1	421.112	423.119	374.108	5958.39	2	2	Tier 3 one-reaction											0	7	326	0	0.422	0.468	1.108	1.087	1.023	1.412	1.664	1.039	1.092	2.789
A-830	315	719.7	496.092	498.098	524.067	2269	2	2	Tier 3 one-reaction											0	1	121	0	0.371	0.595	1.029	2.024	0.942	0.974	0.979	0.492	1.181	0.614
A-831	315	719.8	466.43	468.436	232.371	4976.89	1	1	Unidentified														0	1.231	0.431	1.296	1.51	1.245	1.169	0.812	0.938	1.025	1.492
A-833	315.7	721.5	322.074	324.081	88.0158	44727.1	1	1	Tier 3 zero-reaction											2	30	481	0	1.48	0.92	0.704	1.827	0.73	0.842	1.006	1.376	1.367	0.475
A-835	315.9	722.3	367.078	369.084	133.02	401057	1	1	Tier 3 one-reaction											0	4	137	0	0.374	1.966	0.871	0.409	1.087	0.757	0.701	0.611	0.558	0.802
A-836	316.3	723.3	499.132	501.138	530.147	2890.83	2	2	Tier 3 zero-reaction											1	9	364	0.0303	0.263	2.761	0.62	0.409	0.894	0.332	0.865	1.719	0.853	0.72
A-837	316.4	723.6	401.116	403.123	167.058	3497.2	1	1	Tier 1	AAA01597000	C00250	Pyridoxal	0.54	3									0	1.002	2.356	0.505	0.42	0.637	0.496	0.875	0.784	0.489	0.521
A-838	316.7	724.4	358.087	360.093	248.056	30752.7	2	2	Tier 2						AAA01599000	C00647	Pyridoxamine phosphate	0.45	186.3				0	1.474	0.57	0.84	0.85	0.657	1.027	0.936	1.044	0.701	1.05
A-839	316.7	724.5	384.137	386.144	150.078	2613.71	1	1	Tier 3 one-reaction											0	8	236	0	1.475	0.48	0.753	0.997	0.808	1.231	0.966	1.14	0.81	1.107
A-840	316.8	724.8	309.098	311.105	150.079	15245	2	2	Tier 3 one-reaction											0	8	236	0	1.403	0.642	0.886	0.948	0.85	1.001	0.857	1.154	0.795	1.236
A-843	317.5	726.6	354.063	356.069	240.01	1768	2	2	Tier 3 only two-reaction											0	0	58	0	0.766	0.97	0.84	1.207	0.617	1.139	0.69	0.862	0.859	0.967
A-844	317.8	727.6	448.19	450.196	214.131	13293.3	1	1	Tier 1	AXA01303000	HMDB0029030	Prolyl-Valine	0.57	14.8									0	0.87	1.055	0.878	0.762	0.828	0.869	0.647	0.689	1.048	1.207
A-845	318.7	730.1	460.052	462.058	225.994	3920.31	1	1	Tier 3 one-reaction											0	2	37	0	0.927	1.181	1.1	1.203	0.944	1.042	0.805	0.862	0.855	0.978
A-846	319	730.9	321.126	323.133	87.068	6107.2	1	1	Tier 2						AXA02555000	C14452	Isomer 2 of Morpholine	1.14	1.5				0	0.972	2	0.802	1.207	0.999	0.878	0.788	0.739	1.04	0.911
A-847	319	731	324.089	326.097	180.061	3567.9	2	2	Tier 3 only two-reaction											0	0	5	0	1.229	0.783	0.916	1.894	1.375	1.057	1.177	0.979	1.085	1.35
A-849	320	733.7	364.626	366.633	261.136	8738.4	2	2	Tier 2						AXA00435000		Isomer 1 of N6-beta-Aspartyllysine	4.47	44.5				0	1.088	0.867	1.207	0.834	1.276	1.072	0.869	0.79	1.001	1.313
A-850	320.2	734.1	461.098	463.105	454.079	9208.63	2	2	Tier 3 one-reaction											0	4	143	0	1.202	0.449	1.257	1.399	1.338	1.222	0.818	0.872	0.496	1.278
A-851	320.3	734.5	462.1	464.106	456.083	2049.5	2	2	Tier 3 one-reaction											0	14	293	0	1.427	1.007	1.81	1.317	2.435	0.857	0.947	0.703	0.69	1.146
A-852	320.5	735	395.122	397.129	322.127	2810.76	2	2	Tier 3 one-reaction											0	7	383	0	1.577	1.503	1.298	0.729	0.506	0.775	0.811	0.925	0.458	1.09
A-853	320.5	735.1	323.537	325.543	178.957	2148.15	2	2	Tier 3 only two-reaction											0	0	5	0	0.642	1.467	0.868	1.252	0.867	0.934	0.679	0.9	0.598	1.295
A-854	321.1	736.7	304.563	306.57	141.01	28192.8	2	2	Tier 3 one-reaction											0	4	136	0	0.721	1.287	0.74	1.49	0.944	0.922	0.777	1.079	0.555	1.448
A-855	321.3	737.2	305.562	307.569	143.008	4337.29	2	2	Tier 3 only two-reaction											0	0	16	0	0.775	1.482	0.954	1.601	1.129	0.882	0.754	1.118	0.717	1.709
A-856	321.6	738	369.641	371.647	271.165	11344.3	2	2	Tier 2						AXA01017000		Arginyl-Proline	0.68	54.7				0	1.392	0.502	1.23	1.199	1.067	0.833	0.858	0.854	1.32	1.291
A-857	321.8	738.6	376.096	378.102	284.076	3029.2	2	2	Tier 3 zero-reaction											1	13	337	0.1515	0.986	3.662	0.21	0.1959	0.232	0.247	0.151	0.418	0.068	0.304
A-858	322	739.2	348.09	350.097	114.032	11596	1	1	Tier 2						AXA02727000		Norfuraneol	0.32	0.2				0	1.223	1.455	1.289	1.701	1.238	1.06	0.998	0.925	0.964	1.055
A-859	322	739.3	337.122	339.128	103.063	87557	1	1	Tier 2						AXA03615000	C11735	N-Ethylglycine	0.67	118.3				0	1.147	0.372	1.055	1.179	0.994	1.314	1.804	1.15	1.271	1.323
A-861	322.1	739.5	513.101	515.108	558.086	2558.75	2	2	Tier 3 one-reaction											0	1	95	0	2.083	0.66	1.44	1.467	1.112	1.02	1.159	0.924	0.781	0.963
A-862	322.4	740.3	490.062	492.068	256.003	3399.54	1	1	Tier 3 one-reaction											0	1	53	0	1.01	0.96	0.926	1.489	0.939	1.095	0.978	0.889	1.007	0.922
A-863	322.5	740.7	436.19	438.196	202.131	3460.92	1	1	Tier 2						AXA00992000		Isomer 1 of Alanyl-Leucine	0.81	59				0.0606	1.119	0.2039	1.213	0.744	0.906	1.4	1.329	0.583	1.655	1.47
A-867	323.4	743.2	393.111	395.118	159.053	12431.5	1	1	Tier 3 one-reaction											0	35	477	0	0.886	0.327	1.072	0.88	0.891	0.81	1.72	0.776	1.649	1.151
A-868	324.1	745	370.114	372.122	272.111	1971	2	2	Tier 3 one-reaction											0	10	267	0.0909	1.92	0.9778	1.355	1.477	1.292	1.772	1.349	1.071	1.352	1.035
A-869	324.2	745.3	394.078	396.084	160.019	2725.71	1	1	Tier 3 one-reaction											0	2	75	0	1.193	0.856	0.761	1.181	0.825	1.295	0.703	1.056	0.951	0.483
A-871	325.1	747.9	435.122	437.129	201.064	60785	1	1	Tier 3 one-reaction											0	11	383	0	0.748	0.496	1.338	0.682	0.799	0.848	2.871	1.444	2.535	1.768
A-872	325.1	748	393.135	395.142	318.153	2824.73	2	2	Tier 3 one-reaction											0	5	93	0	1.016	0.687	1.123	0.93	1.349	1.041	1.281	0.886	1.041	1.368
A-873	325.2	748.3	420.416	422.423	186.358	32230.9	1	1	Unidentified														0	1.315	0.269	1.138	1.378	1.026	1.196	0.816	0.713	0.793	1.161
A-874	325.4	748.7	382.581	384.588	297.046	13784.3	2	2	Tier 2						AXA00093000		L-Cysteinylglycine disulfide	0.41	22.3				0	0.221	0.608	1.238	0.803	1.42	0.617	1.578	0.293	1.07	0.866
A-875	325.6	749.3	425.108	427.114	382.099	4146.86	2	2	Tier 1	AXA01066000		Cysteinyl-Alanine	1.4	12.1									0.0303	0.319	1.588	0.469	0.168	0.337	0.14	0.212	0.14	0.199	0.503
A-876	327.6	754.9	363.137	365.143	129.078	6497.33	1	1	Tier 2						AXA01543000		L-trans-4-Methyl-2-pyrrolidinecarboxylic acid	1.39	23.8				0	1.135	0.793	1.159	1.306	1.137	0.891	1.096	0.849	1.045	1.098
A-877	327.7	755.3	315.09	317.097	162.064	7357.23	2	2	Tier 3 one-reaction											0	18	337	0	1.203	0.39	1.568	0.949	1.372	0.897	1.167	1.16	1.917	0.615
A-878	327.9	755.8	310.591	312.597	153.065	4065.54	2	2	Tier 3 zero-reaction											1	10	249	0.0909	0.158	3.344	0.744	0.1802	0.968	0.1587	1.109	3.349	0.853	0.228
A-879	328.3	756.9	460.427	462.433	226.368	6093.56	1	1	Unidentified														0	1.362	0.304	1.128	1.371	1.039	1.3	0.748	0.755	0.88	1.272
A-880	328.5	757.4	420.158	422.166	186.1	3205.22	1	1	Tier 3 one-reaction											0	15	232	0	0.966	1.022	0.896	0.649	1.058	0.99	1.839	1.052	0.781	0.747
A-881	329.1	759.2	351.101	353.107	117.042	745786	1	1	Tier 3 zero-reaction											3	35	483	0	0.443	0.202	1.164	0.834	1.419	0.684	1.263	0.5	0.755	1.377
A-882	329.4	760	323.106	325.112	89.0473	4040	1	1	Tier 2						AAA00622000	C00213	Sarcosine	1.19	199.6				0	1.076	0.825	1.35	1.285	1.32	0.908	1.104	0.918	1.337	1.489
A-883	329.6	760.6	400.085	402.091	166.026	52847.7	1	1	Tier 2						AFA00098000	C03590	4-Hydroxyphenylglyoxylic acid	0.28	123.5				0	1.154	3.196	0.348	0.847	0.202	0.773	0.529	1.185	0.487	1.09
A-885	330.2	762.1	517.092	521.106	49.9829	2094	1	2	Tier 3 one-reaction											0	2	94	0	1.227	1.016	1.145	1.332	1.234	1.314	1.028	0.836	0.838	0.883
A-886	331	764.4	399.137	401.144	165.079	1.82396e+06	1	1	Tier 1	AAA00935000	C00079	Phenylalanine	0.45	0									0	0.924	1.484	1.053	0.75	1.028	0.764	0.744	0.751	1.209	0.899
A-887	331.1	765.6	394.59	396.597	321.063	2863.62	2	2	Tier 3 one-reaction											0	6	216	0	1.517	0.791	1.517	1.426	1.311	1.685	1.515	1.073	1.523	1.324
A-888	331.4	768.3	349.158	351.164	115.099	7480.26	1	1	Tier 3 one-reaction											0	21	290	0	0.791	1.621	1.349	1.014	1.136	0.614	0.594	3.345	0.404	0.997
A-889	331.5	769.2	434.174	436.181	200.116	3807.68	1	1	Tier 3 one-reaction											0	11	174	0	0.796	0.555	0.882	1.113	0.88	1.301	1.201	0.919	1.527	1.823
A-890	331.7	771	421.119	423.126	187.061	15035.7	1	1	Tier 3 one-reaction											0	2	194	0	0.871	1.493	1.095	0.716	0.996	0.757	0.647	0.73	1.191	0.99
A-891	332	773.1	386.144	388.152	304.172	2329.83	2	2	Tier 2						AAA01281000	C21258	4'-Oxonebramine	4.06	176.4				0	1.409	2.572	0.945	1.052	0.879	1.301	1.006	0.974	0.974	0.962
A-893	333.2	783.9	383.127	385.134	149.069	10068.5	1	1	Tier 1	AXA00305000	C08434	6-Methyladenine	2.54	19.5									0	1.676	0.385	1.625	1.193	0.541	1.473	1.343	0.333	1.186	1.679
A-894	333.3	784.3	364.625	366.631	261.133	25466.3	2	2	Tier 1	AXA01229000	HMDB0028947	Lysyl-Aspartate	0.53	4.3									0	1.028	1.002	0.918	0.906	1.002	0.914	0.694	0.716	0.751	0.979
A-896	333.4	785.2	531.128	533.134	297.07	3708.5	1	1	Tier 3 one-reaction											0	18	417	0	1.405	0.878	1.268	1.43	1.376	0.895	0.945	0.956	1.161	0.801
A-897	333.4	785.4	324.09	326.097	180.063	13603	2	2	Tier 3 zero-reaction											17	87	713	0	1.113	0.684	0.954	1.68	1.329	1.154	1.134	0.765	1.188	1.353
A-898	333.5	785.9	474.106	476.112	480.094	5360.77	2	2	Tier 3 one-reaction											0	2	154	0	0.391	0.503	2.839	0.591	1.549	0.895	1.338	1.121	1.383	3.097
A-899	333.6	787.3	513.078	515.084	279.02	13485.2	1	1	Tier 3 one-reaction											0	2	51	0	1.5	1.231	0.829	2.349	0.764	0.873	0.678	1.028	1.069	0.839
A-900	333.8	788.9	375.625	377.629	283.134	2076.33	2	2	Tier 2						AXA01184000		Histidinyl-Gamma-glutamic acid	7.76	11.9				0	0.987	0.73	1.329	1.202	1.188	1.077	0.981	0.912	1.156	0.922
A-901	333.9	789.9	371.632	373.639	275.148	29154.4	2	2	Tier 1	AXA01232000	HMDB0028950	Lysyl-Glutamate	0.24	6.9									0	1.002	1.18	0.946	0.9	0.817	1.166	0.764	0.793	0.922	0.833
A-902	334	790.2	421.143	423.149	187.084	62692.7	1	1	Tier 3 zero-reaction											1	32	495	0	0.706	0.412	1.016	0.629	0.697	1.169	2.517	1.44	2.603	3.537
A-904	334.3	793.5	456.132	458.139	222.074	4024.89	1	1	Tier 3 zero-reaction											1	53	677	0	0.331	2.621	0.709	0.462	1.094	0.281	0.977	1.733	1.224	0.851
A-905	334.4	794.4	360.101	362.108	126.043	51761.7	1	1	Tier 1	AAA00556000	C00178	Thymine	0.95	1.8									0	0.985	1.053	0.926	1.44	1.326	0.621	1.31	0.868	1.085	1.353
A-906	334.8	797.5	325.077	327.084	182.037	3252.31	2	2	Tier 3 one-reaction											0	3	120	0	1.072	1.253	1.445	1.501	1.121	1.164	0.846	0.903	0.957	1.181
A-907	334.9	798.5	364.625	366.632	130.567	10540.1	1	1	Unidentified														0	1.077	1.002	0.918	0.906	1.008	0.918	0.699	0.723	0.734	0.979
A-908	335.2	800.7	481.122	483.13	494.128	3350.5	2	2	Tier 3 one-reaction											0	5	247	0.0303	0.2415	0.483	1.073	0.412	0.5	0.647	1.319	1.346	0.629	1.757
A-909	335.2	800.8	396.111	398.119	324.106	2154.67	2	2	Tier 3 one-reaction											0	31	528	0	0.543	2.76	0.735	0.748	1.099	0.603	0.842	1.555	1.035	0.724
A-910	335.3	801.7	631	635.013	163.89	12659.3	1	2	Tier 3 one-reaction											0	1	3	0.0606	0.94	0.4662	0.796	1.042	0.786	0.889	0.771	0.607	0.802	0.708
A-912	335.6	804.6	601.025	603.029	366.967	3545.83	1	1	Tier 3 only two-reaction											0	0	15	0.0606	1.036	0.6048	0.829	1.887	0.814	1.132	1.087	1.073	0.717	0.77
A-913	335.7	804.9	379.132	381.139	145.074	69969	1	1	Tier 2						AXA01536000		L-trans-5-Hydroxy-2-piperidinecarboxylic acid	0.33	187.7				0	0.729	1.168	0.659	1.634	0.67	0.921	0.717	0.929	1.154	1.435
A-914	335.8	806.2	541.141	543.146	307.083	2251.5	1	1	Tier 3 zero-reaction											1	14	436	0.1212	3.299	0.846	2.561	2.804	2.786	0.534	1.214	0.957	2.282	1.216
A-915	336	807.7	629.003	633.016	161.893	30973.3	1	2	Tier 3 only two-reaction											0	0	1	0.0606	0.874	0.4535	0.772	1.078	0.73	0.834	0.789	0.64	0.747	0.594
A-916	336	808	336.09	338.096	102.031	3768.57	1	1	Tier 3 zero-reaction											6	52	602	0	0.967	1.522	0.715	2.573	0.753	0.814	0.648	0.987	0.903	0.739
A-918	336.1	808.9	476.047	478.053	241.988	8127.27	1	1	Tier 3 one-reaction											0	1	43	0	0.811	0.908	0.955	1.544	0.913	1.054	0.756	0.898	0.751	0.99
A-919	336.7	813.7	501.114	505.128	34.0051	70637	1	2	Unidentified														0	0.271	0.611	1.055	1.249	0.722	1.524	0.601	0.728	0.929	0.996
A-920	336.9	815.6	503.114	507.126	36.0044	5101.67	1	2	Tier 3 only two-reaction											0	0	1	0	0.359	0.632	1	1.218	0.776	1.841	0.606	0.746	0.892	1.028
A-921	337.4	819.7	470.174	472.181	236.116	2650.55	1	1	Tier 2						AXA00995000		Alanyl-Phenylalanine	0.62	82.3				0.0606	1.615	0.2655	0.979	0.75	0.583	1.811	1.331	0.766	1.314	1.645
A-922	337.5	821	257.55	259.557	46.9835	4018.57	2	2	Unidentified														0.0303	1.088	0.547	0.946	1.533	0.897	0.799	0.936	1.145	1.079	1.098
A-923	337.9	823.3	338.084	340.091	208.052	9835.39	2	2	Tier 3 one-reaction											0	6	262	0	1.061	0.953	0.804	0.846	0.957	1.37	0.859	0.658	0.821	1.341
A-925	338.2	823.7	490.061	492.068	256.003	4182.58	1	1	Tier 3 one-reaction											0	1	64	0	0.72	0.686	0.984	1.539	0.893	1.227	0.841	0.83	0.703	1.044
A-927	338.8	824.5	319.111	321.117	85.0524	870318	1	1	Tier 1	AAA00601000	C00334	Gamma-Aminobutyric acid	0.94	10.3									0	1.309	0.566	1.248	1.315	0.93	1.197	1.175	0.955	1.166	1.341
A-929	338.9	824.6	365.152	367.159	131.094	9.29993e+06	1	1	Tier 1	AAA00691000	C00123	Leucine	1.01	23									0	0.762	1.793	0.899	0.648	0.957	0.663	0.697	0.707	1.031	0.855
A-933	340	825.9	325.578	327.584	183.039	3608.17	2	2	Tier 3 one-reaction											0	3	108	0	1.56	1.669	0.833	1.859	0.962	1.495	0.664	0.95	0.437	1.161
A-935	340.9	826.9	355.088	357.093	121.029	11756.4	1	1	Tier 3 only two-reaction											0	0	23	0	0.974	1.684	0.843	1.108	0.907	0.996	0.702	0.719	0.904	0.908
A-936	341	827.1	375.604	377.611	283.092	46235.1	2	2	Tier 3 zero-reaction											2	39	569	0	0.231	1.814	0.382	0.089	0.863	0.061	1.776	2.428	0.523	0.251
A-937	341.4	827.5	366.101	368.107	132.042	7876.25	1	1	Tier 3 zero-reaction											7	65	699	0.1818	0.7211	2.078	1.59	0.6047	1.127	1.132	0.757	2.575	0.777	1.977
A-938	341.5	827.6	300.08	302.086	132.044	3871.27	2	2	Tier 3 zero-reaction											7	69	753	0	0.382	1.285	1.156	0.638	0.964	0.573	1.616	2.215	0.765	1.64
A-939	341.6	827.8	404.091	406.097	170.032	15219.5	1	1	Tier 3 one-reaction											0	10	179	0	0.636	0.483	1.83	1.214	1.068	0.968	1.53	0.842	1.589	0.739
A-941	343.4	830	298.085	300.091	128.054	3977.5	2	2	Tier 3 only two-reaction											0	0	2	0.1212	0.1527	1.965	1.083	0.1749	1.107	0.1541	1.247	2.556	0.821	0.254
A-942	343.6	830.2	390.601	392.607	313.085	7559.71	2	2	Tier 3 one-reaction											0	11	325	0	1.475	1.292	0.718	1.512	0.891	0.983	0.998	0.987	0.785	0.633
A-943	343.6	830.2	345.092	347.099	222.067	609188	2	2	Tier 1	AAA00620000	C02291	Cystathionine	0.24	8.8									0	1.234	0.749	1.388	1.011	1.161	1.352	1.025	0.83	1.189	1.289
A-944	343.7	830.3	297.086	299.092	126.055	27886.7	2	2	Tier 3 zero-reaction											2	3	96	0	0.145	1.929	0.953	0.084	0.969	0.029	1.216	2.67	0.826	0.172
A-945	343.7	830.3	346.092	348.098	224.067	101956	2	2	Tier 3 one-reaction											0	16	271	0	1.12	0.695	1.141	1.042	0.996	1.237	0.863	0.751	1.013	1.188
A-946	343.9	830.5	517.112	519.118	283.054	3020.38	1	1	Tier 3 one-reaction											0	18	254	0	2.148	0.767	1.047	1.522	1.147	1.385	0.819	0.842	1.265	0.434
A-947	344.1	830.7	364.066	366.072	260.014	3237.33	2	2	Tier 3 zero-reaction											2	1	86	0	1.09	0.798	1.157	0.846	1.142	1.144	0.971	0.76	0.921	1.306
A-949	344.9	831.7	379.102	381.109	290.087	6379.5	2	2	Tier 3 one-reaction											0	2	85	0	0.375	0.338	0.984	0.639	0.49	0.636	0.739	0.887	0.632	1.587
A-950	345.2	832	389.656	391.663	311.196	3242.74	2	2	Tier 3 one-reaction											0	1	37	0	1.066	0.626	1.021	1.337	1.049	1.246	1.281	1.131	1.099	0.968
A-951	345.6	832.5	433.522	435.529	199.464	6710.17	1	1	Unidentified														0	1.499	0.678	1.288	1.218	1.153	1.549	1.556	0.922	1.86	1.011
A-952	345.8	832.7	375.464	377.47	141.405	5842.91	1	1	Unidentified														0	1.023	0.581	0.809	0.934	0.946	1.027	1.141	1.032	1.208	0.879
A-953	345.8	832.8	304.563	306.57	141.01	2489.33	2	2	Tier 3 one-reaction											0	4	136	0	0.831	1.283	1.345	1.12	1.269	0.862	1.067	1.048	0.729	1.324
A-955	346.6	833.8	307.094	309.099	146.071	2607.45	2	2	Tier 3 only two-reaction											0	0	4	0	1.279	0.6	1.019	1.354	1.089	1.006	1.038	0.867	1.209	1.016
A-960	347.8	835.1	324.09	326.097	180.063	10323.3	2	2	Tier 3 zero-reaction											17	87	713	0	1.427	0.751	0.914	1.579	1.379	1.042	1.123	0.764	1.116	1.31
A-961	348.1	835.5	341.111	343.118	214.106	3526.4	2	2	Tier 3 one-reaction											0	1	160	0	0.904	0.681	0.71	1.419	0.45	0.434	0.535	0.919	0.927	0.621
A-962	348.7	836.2	315.108	317.115	162.1	14195.7	2	2	Tier 1	AAA00757000	C16741	5-Hydroxylysine	0.02	3.4									0	1.288	1.177	1.003	1.048	1.139	0.939	0.821	0.731	1.02	0.905
A-963	349	836.6	459.101	461.107	450.084	13331.5	2	2	Tier 3 only two-reaction											0	0	133	0	0.334	0.321	2.688	0.553	1.274	0.894	1.304	1.239	1.054	2.625
A-964	349.1	836.7	402.587	404.594	337.058	3034.45	2	2	Tier 3 zero-reaction											1	5	176	0	1.266	0.439	1.213	1.061	0.936	0.998	1.01	0.972	0.943	1.03
A-965	349.6	837.3	343.601	345.608	219.086	10282.9	2	2	Tier 2						ABA00224000	C04673	1D-1-Guanidino-1-deoxy-3-dehydro-scyllo-inositol	0.23	85.1				0	0.258	0.399	2.278	0.749	1.147	0.707	0.991	1.031	0.805	1.951
A-966	349.7	837.4	357.635	359.642	247.153	14705.1	2	2	Tier 1	AXA01243000	HMDB0028961	Lysyl-Threonine	0.29	6.4									0	0.639	2.331	1.146	0.558	0.518	0.825	0.639	0.423	0.947	0.483
A-967	350	837.7	363.106	365.113	258.096	41769	2	2	Tier 3 one-reaction											0	15	232	0	0.364	0.499	1.932	0.588	1.305	0.7	1.579	1.446	1.029	2.645
A-968	350	837.8	413.151	415.158	358.186	5009.16	2	2	Tier 3 one-reaction											0	2	123	0	0.929	0.566	0.906	0.943	1.188	1.017	1.011	0.571	0.908	1.63
A-969	350.1	837.9	330.09	332.097	96.0319	157487	1	1	Tier 3 one-reaction											0	4	252	0	1.372	0.937	1.265	1.287	1.075	1.069	1.327	1.15	1.365	0.977
A-970	350.1	837.9	354.593	356.6	241.07	9840.86	2	2	Tier 3 one-reaction											0	20	451	0	0.395	0.435	1.742	0.656	1.175	1.045	1.728	1.287	0.938	2.905
A-974	351.1	839	263.085	265.091	29.0265	111646	1	1	Tier 3 one-reaction											0	1	270	0	1.205	0.742	1.502	1.282	1.614	0.964	1.159	0.946	0.914	2.119
A-975	351.2	839.2	381.094	383.1	147.035	17134.7	1	1	Tier 3 one-reaction											0	4	143	0	0.123	0.489	0.484	0.342	1.515	0.496	0.267	0.078	0.192	1.54
A-976	351.3	839.3	420.161	422.166	372.205	2317	2	2	Tier 3 one-reaction											0	8	185	0	1.096	0.633	1.206	1.24	1.256	1.46	0.909	0.708	1.034	1.892
A-977	351.3	839.3	474.106	476.112	240.048	4162.6	1	1	Tier 3 one-reaction											0	8	256	0.0303	0.21	0.259	3.959	0.432	2.178	0.745	1.387	1.255	1.884	2.344
A-978	351.4	839.5	257.077	259.083	46.0374	2457	2	2	Unidentified														0	0.65	2.136	1.675	1.021	0.674	0.539	0.961	1.945	0.757	0.662
A-979	351.7	839.7	256.077	258.084	44.0374	25130.5	2	2	Tier 3 one-reaction											0	1	145	0	0.591	2.249	1.621	0.94	0.657	0.501	0.669	2.071	0.603	0.652
A-980	351.8	839.9	305.095	307.102	71.0368	3.49505e+06	1	1	Tier 3 zero-reaction											1	9	290	0	1.105	0.685	1.213	1.295	1.449	0.878	1.092	0.891	0.89	1.825
A-981	351.9	840	474.106	476.112	480.094	3753.6	2	2	Tier 3 one-reaction											0	2	156	0.0303	0.21	0.259	3.959	0.432	2.178	0.745	1.387	1.255	1.884	2.344
A-982	352	840.1	356.117	358.124	244.118	2852.22	2	2	Tier 3 one-reaction											0	4	149	0.4545	0.1527	0.257	0.614	0.9625	0.7655	0.193	1.321	1.072	2.475	0.636
A-983	352.6	840.9	342.983	344.99	217.85	3817	2	2	Tier 3 only two-reaction											0	0	1	0	0.86	0.437	0.667	1.006	0.683	0.855	0.622	0.582	0.641	0.607
A-984	353.8	842.3	377.116	379.123	143.058	11426.3	1	1	Tier 3 zero-reaction											1	25	397	0	1.284	1.165	0.952	1.19	1.003	1.283	1.271	1.22	0.988	1.133
A-985	353.9	842.4	322.074	324.081	88.0157	1.40076e+06	1	1	Tier 3 zero-reaction											2	30	481	0	1.425	1.367	0.676	2.938	0.64	0.856	0.537	1.066	0.749	0.473
A-986	353.9	842.4	312.083	314.089	156.049	10522	2	2	Tier 3 only two-reaction											0	0	2	0.0606	0.161	2.777	0.75	0.132	1.127	0.0932	0.936	2.639	0.803	0.156
A-987	354.3	842.9	462.205	464.212	228.147	7351.07	1	1	Tier 1	AYA00027000		Prolyl-Leucine	0.98	2.5									0	0.627	1.524	0.852	0.729	0.752	0.609	0.671	0.741	0.808	1.282
A-988	354.6	843.2	300.085	302.092	132.053	38697.4	2	2	Tier 3 zero-reaction											4	12	257	0	0.889	0.794	0.568	0.982	0.928	0.957	0.978	0.65	1.229	0.976
A-989	354.6	843.3	320.017	322.024	171.918	3297.5	2	2	Tier 3 only two-reaction											0	0	5	0	0.984	0.571	0.859	0.961	0.766	0.937	0.762	0.626	0.839	0.656
A-991	355.1	843.8	301.085	303.092	134.054	4702	2	2	Tier 3 only two-reaction											0	0	3	0.0606	1.367	0.854	1.2119	1.265	1.017	1.035	1.121	0.822	1.232	1.175
A-992	355.1	843.9	335.142	337.149	101.084	1.16386e+07	1	1	Tier 2						AYA00051000		4-Hydroxypiperidine	1.53	93.5				0	0.783	1.86	0.697	0.79	0.784	0.632	0.666	0.701	0.779	0.779
A-993	355.2	843.9	277.064	279.071	43.0055	5067	1	1	Tier 3 one-reaction											0	6	168	0	1.362	1.872	0.873	0.813	1.093	1.032	1.119	2.054	0.897	0.98
A-994	355.5	844.3	311.083	313.089	154.049	94615.5	2	2	Tier 3 one-reaction											0	12	336	0	0.146	2.595	0.689	0.071	0.986	0.023	0.887	2.47	0.761	0.123
A-995	355.6	844.4	277.101	279.108	43.0421	97788.7	1	1	Tier 3 one-reaction											0	4	291	0	0.513	1.877	0.45	0.443	0.838	0.418	0.42	0.748	0.263	0.655
A-996	355.7	844.5	327.606	329.613	187.096	2433.75	2	2	Tier 3 one-reaction											0	7	164	0.0909	0.902	0.5526	1.373	1.096	1.425	1.246	0.721	0.842	1.148	1.092
A-999	355.9	844.8	295.143	297.149	61.0844	7450.7	1	1	Unidentified														0.0606	0.169	2.72	0.72	0.136	0.847	0.096	0.925	2.768	0.831	0.151
A-1000	356.2	845.1	355.051	357.056	120.993	3786	1	1	Tier 3 only two-reaction											0	0	33	0	1.333	1.295	0.874	2.248	0.61	0.739	0.613	1.086	0.848	1.028
A-1002	356.5	845.5	323.137	325.144	89.0787	47396.1	1	1	Unidentified														0	0.279	3.957	1.937	0.102	2.994	0.072	0.995	2.705	0.917	0.261
A-1003	356.6	845.6	420.416	422.423	186.358	5130.5	1	1	Unidentified														0	1.195	0.255	1.212	1.185	1.088	1.107	0.809	0.741	0.888	1.05
A-1005	357.6	847	376.114	378.121	284.112	21549.7	2	2	Tier 3 one-reaction											0	19	443	0	0.691	2.31	0.734	0.701	0.643	0.592	0.674	1.632	0.678	1.054
A-1006	357.6	847.1	421.112	423.119	374.108	82271.2	2	2	Tier 3 zero-reaction											1	11	438	0	0.391	0.477	1.08	1.15	0.944	1.663	1.979	1.196	1.155	2.797
A-1007	357.7	847.2	504.154	506.161	270.096	5287.44	1	1	Tier 1	AXA01166000	HMDB0028881	Histidinyl-Aspartate	0.79	0.6									0	0.887	1.096	1.061	1.156	1.023	1.015	0.843	0.912	0.979	1.107
A-1009	358	848	376.618	378.622	142.559	5576	1	1	Unidentified														0	1.018	2.303	0.961	0.854	1.052	1.193	0.947	2.027	1.145	1.27
A-1010	358.1	848.2	355.07	357.076	242.023	4539	2	2	Tier 3 one-reaction											0	1	142	0.0303	0.713	1.016	0.315	0.759	0.446	0.493	0.245	0.0968	0.188	0.961
A-1011	358.2	848.4	354.07	356.077	240.024	20221.3	2	2	Tier 1	AAA00674000	C00491	Cystine	0.01	1.8									0	0.632	0.895	0.239	0.665	0.581	0.493	0.247	0.067	0.105	0.942
A-1012	358.2	848.5	296.594	298.6	125.071	11119.7	2	2	Tier 3 one-reaction											0	1	80	0	1.466	0.824	1.052	1.455	1.108	0.889	1.525	0.583	0.861	0.756
A-1013	358.4	848.9	518.17	520.176	284.112	4271.61	1	1	Tier 1	AXA01169000	HMDB0028884	Histidinyl-Glutamate	0.73	4.9									0	0.723	1.708	1.123	0.735	0.809	0.968	0.827	1.406	1.066	1.059
A-1014	358.4	849.1	343.12	345.129	109.062	2801	1	1	Tier 3 only two-reaction											0	0	1	0	1.394	1.004	1.437	1.139	1.098	1.202	0.92	0.905	1.17	1.105
A-1015	359	850.3	582.104	584.111	348.046	2808.36	1	1	Tier 3 zero-reaction											3	20	303	0.1212	0.755	0.572	1.298	0.541	0.859	0.6368	1.512	1.552	3.611	0.981
A-1016	359	850.5	330.08	332.086	96.0222	3634	1	1	Tier 3 only two-reaction											0	0	2	0	1.025	0.658	1.057	0.842	1.051	0.694	1.613	2.307	2.067	0.87
A-1017	359.3	851.1	446.066	448.073	212.008	2915.33	1	1	Tier 3 one-reaction											0	31	257	0.0606	0.654	0.655	0.932	0.47	0.85	0.416	0.949	1.59	3.151	1.004
A-1018	359.4	851.4	458.072	460.079	224.014	95878.1	1	1	Tier 3 one-reaction											0	3	32	0	0.89	0.91	0.861	1.471	0.834	1.21	0.773	0.965	0.823	0.959
A-1019	359.5	851.7	492.033	494.038	257.975	3047.45	1	1	Tier 3 one-reaction											0	1	12	0	0.633	0.882	0.816	1.017	0.643	0.974	0.649	0.836	0.847	0.799
A-1020	359.8	852.3	435.159	437.165	201.1	19717.2	1	1	Tier 3 one-reaction											0	26	404	0	0.915	0.355	1.377	1.137	1.364	0.929	0.994	0.83	1.037	1.38
A-1021	359.8	852.3	341.106	343.114	107.048	3618.5	1	1	Tier 3 only two-reaction											0	0	106	0.0606	0.804	0.893	0.83	1.467	0.505	0.608	0.517	0.388	0.837	0.883
A-1022	359.8	852.3	321.126	323.133	87.0681	272924	1	1	Tier 2						AXA02555000	C14452	Morpholine	0.82	119.9				0	1.267	0.517	1.455	0.732	0.777	0.82	0.685	2.608	0.847	0.676
A-1023	360.5	854.1	365.153	367.16	131.094	4185.6	1	1	Tier 1	AXA00239000	C01933	Norleucine	0.62	7.5									0	0.888	1.36	1.059	0.875	0.969	0.76	0.849	0.738	1.122	1.008
A-1024	360.7	854.4	373.086	375.092	139.027	2540.86	1	1	Tier 2						AXA00784000	C18620	3-Hydroxypicolinic acid	0.67	78.1				0	1.324	0.812	1.027	1.414	0.817	1.345	0.912	0.865	0.984	1.27
A-1025	361.1	855.6	377.104	379.111	286.092	15304.5	2	2	Tier 3 one-reaction											0	8	282	0	0.503	1.733	0.537	0.276	0.773	0.078	1.528	4.248	0.591	0.242
A-1026	361.2	855.8	335.622	337.628	203.127	18234.9	2	2	Tier 1	AXA01233000	HMDB0028951	Lysyl-Glycine	0.01	20.8									0	0.62	2	0.672	0.474	0.603	0.703	0.647	0.95	0.655	0.521
A-1027	361.3	855.9	366.1	368.107	132.042	102632	1	1	Tier 3 zero-reaction											7	65	699	0	0.513	1.674	0.712	0.245	0.813	0.06	1.734	4.266	0.658	0.83
A-1028	361.3	856	318.079	320.086	84.0207	15304.2	1	1	Tier 3 one-reaction											0	13	310	0	0.651	0.904	0.611	0.249	0.834	0.496	1.758	2.453	0.738	0.716
A-1029	361.3	856	631	635.014	163.891	6910	1	2	Tier 3 one-reaction											0	1	3	0	0.798	0.471	0.786	0.77	0.713	0.713	0.541	0.422	0.748	0.687
A-1030	361.6	856.7	388.108	390.114	154.049	88137	1	1	Tier 3 one-reaction											0	12	336	0	0.377	2.018	0.729	0.212	0.894	0.054	1.445	3.296	0.648	0.207
A-1032	361.9	857.4	307.093	309.099	146.07	223664	2	2	Tier 3 zero-reaction											4	29	343	0	1.344	0.189	1.321	0.606	1.3	0.737	0.84	0.804	1.401	0.441
A-1033	362.4	858.7	456.057	458.067	221.999	20300.7	1	1	Tier 3 only two-reaction											0	0	21	0	1.818	1.062	0.672	0.838	0.662	0.727	0.583	0.731	0.588	0.646
A-1034	362.6	859	406.161	408.168	344.206	3023.18	2	2	Tier 3 only two-reaction											0	0	16	0	0.786	1.181	0.67	0.562	0.935	0.678	0.972	0.761	0.962	1.48
A-1035	362.6	859.1	436.274	438.281	202.216	27013.1	1	1	Tier 3 zero-reaction											1	1	5	0	2.652	0.641	2.017	1.524	1.524	1.097	1.158	1.115	1.931	1.034
A-1036	362.6	859.2	335.166	337.173	202.215	349903	2	2	Tier 2						AAA00764000	C00750	Spermine	0.54	18.1				0	2.365	0.608	1.464	1.169	1.3	1.201	1.006	1.074	1.736	0.923
A-1037	362.7	859.3	379.216	381.223	145.157	6095.93	1	1	Tier 3 zero-reaction											1	3	20	0	1.267	0.58	0.78	0.677	0.958	1.358	0.83	0.844	0.909	0.951
A-1038	362.7	859.3	421.166	423.173	374.216	2897.67	2	2	Tier 3 only two-reaction											0	0	84	0	1.047	1.455	1.389	0.866	0.911	1.304	1.144	1.039	1.072	1.168
A-1040	362.8	859.5	271.101	273.107	74.0844	5981.42	2	2	Tier 2						AXA00777000		1,2 Diaminopropane	0.1	174.6				0	3.786	0.461	1.876	1.358	1.415	1.222	1.219	1.076	1.688	0.97
A-1041	363.2	860.5	308.142	310.149	74.0841	39228.1	1	1	Tier 3 zero-reaction											1	3	86	0	1.595	0.569	0.928	0.727	0.999	1.564	0.877	1.007	1.287	1.141
A-1042	363.7	861.7	493.184	495.191	259.126	2596	1	1	Tier 2						APA00700000	C16701	Norbelladine	9.88	202.6				0.0303	0.265	1.024	0.795	0.243	1.243	0.398	0.831	1.349	0.962	1.061
A-1043	363.9	862.3	493.184	495.19	518.251	2413.75	2	2	Tier 3 zero-reaction											1	2	216	0.0303	0.265	1.024	0.795	0.243	1.243	0.398	0.831	1.349	0.962	1.061
A-1044	364.7	864.2	503.057	505.064	268.999	2612	1	1	Tier 3 one-reaction											0	3	50	0.0303	0.761	0.397	0.817	0.712	0.787	1.312	0.96	0.787	0.958	0.818
A-1045	365	864.9	518.219	520.225	284.16	4625.8	1	1	Tier 3 one-reaction											0	3	127	0	1.156	0.817	1.144	0.452	0.835	1.185	1.473	0.976	1.209	0.966
A-1046	365.6	866.5	354.101	356.107	240.085	20665.9	2	2	Tier 3 one-reaction											0	25	415	0	0.985	0.399	1.131	1.055	0.789	1.41	1.385	1.286	1.202	2.103
A-1047	365.8	866.9	355.101	357.107	242.084	3430.5	2	2	Tier 3 one-reaction											0	4	111	0	1.704	1.002	2.427	2.093	1.666	2.611	1.974	1.944	1.806	3.188
A-1048	366	867.3	362.189	364.196	128.131	3912.83	1	1	Tier 3 one-reaction											0	1	52	0	1.659	0.589	1.267	0.759	1.081	1.074	0.887	1.275	1.202	1.098
A-1049	366.3	868.1	306.085	308.092	144.054	25455.1	2	2	Tier 3 one-reaction											0	15	285	0	0.838	0.204	1.358	0.926	0.868	0.927	1.159	0.73	1.631	0.622
A-1050	366.3	868.1	468.132	470.139	468.148	2753.67	2	2	Tier 3 one-reaction											0	8	237	0	0.374	2.427	0.756	0.453	0.963	0.318	0.772	1.814	0.918	0.43
A-1051	366.6	868.9	414.101	416.107	180.042	4270	1	1	Tier 2						AXA00622000		3-Hydroxyphenylpyruvic acid	0.07	1				0	0.715	1.468	0.246	0.587	0.381	0.721	0.5	0.985	0.338	0.799
A-1053	367.4	870.8	329.088	331.095	190.059	6995.81	2	2	Tier 3 zero-reaction											1	15	309	0	1.272	0.51	1.561	1.546	0.778	1.55	1.429	1.313	1.513	1.32
A-1056	368.2	872.7	420.159	422.166	372.2	2720.27	2	2	Tier 3 one-reaction											0	10	178	0	1.33	0.873	1.21	1.202	0.928	1.276	0.923	0.857	0.997	1.19
A-1057	368.3	872.8	293.132	295.139	59.0734	5004.09	1	1	Tier 3 zero-reaction											1	15	233	0	1.33	1.084	0.89	1.395	0.978	1.047	1.109	0.842	1.198	0.792
A-1058	368.3	872.8	414.158	416.165	360.199	2695.47	2	2	Tier 2						AXA01350000		Tryptophyl-Arginine	9.5	61.3				0	0.97	1.371	1.136	1.104	0.981	1.005	0.807	0.738	0.906	1.011
A-1059	368.3	872.9	335.111	337.118	202.106	10277.7	2	2	Tier 3 one-reaction											0	5	79	0	0.531	0.193	1.508	1.038	1.366	0.758	1.145	0.652	0.764	0.94
A-1060	368.4	873.1	362.135	364.142	256.154	2453.67	2	2	Tier 3 one-reaction											0	2	80	0	0.278	2.022	0.451	0.322	0.504	0.324	0.478	0.5	0.406	0.429
A-1061	368.5	873.3	384.148	386.155	300.18	3291	2	2	Tier 3 one-reaction											0	1	66	0	0.962	0.756	0.897	0.88	1.135	0.987	1.022	0.675	1.124	2.124
A-1062	368.6	873.6	375.463	377.47	141.405	7091.5	1	1	Unidentified														0	0.743	0.64	0.945	0.655	0.662	0.899	1.041	1.001	0.975	0.874
A-1064	368.8	874.2	336.113	338.12	204.11	4422	2	2	Tier 3 one-reaction											0	10	229	0	1.076	0.527	1.074	0.905	1.288	0.976	1.458	5.498	1.054	0.982
A-1065	369	874.5	416.63	418.636	182.572	4683.71	1	1	Unidentified														0.0606	0.967	1.259	1.0332	1.306	1.111	1.233	0.768	1.072	0.9597	2.228
A-1067	369.1	874.9	435.158	437.165	201.1	13296.9	1	1	Tier 3 one-reaction											0	26	404	0	0.922	0.369	1.397	1.177	1.323	0.932	1.014	0.855	1.09	1.359
A-1068	369.2	875	496.189	498.196	262.131	3110.17	1	1	Tier 1	AXA01259000	HMDB0028977	Methionyl-Leucine	8.58	19.4									0	0.71	1.473	0.91	0.809	0.9	0.538	0.573	0.938	0.832	1.002
A-1069	369.6	876.1	348.09	350.097	114.031	3425.2	1	1	Tier 2						AAA00919000	C00596	Isomer 1 of 2-Hydroxy-2,4-pentadienoic acid	0.62	20.2				0	0.53	1.189	1.19	0.601	0.782	0.784	1.796	2.595	1.498	1.306
A-1070	370.5	878.1	368.099	370.106	268.081	34311.1	2	2	Tier 3 zero-reaction											4	23	460	0	0.462	1.147	0.886	0.199	0.995	0.061	2.29	3.326	0.771	0.318
A-1072	370.6	878.4	416.63	418.636	365.143	5167.5	2	2	Tier 3 one-reaction											0	7	272	0.0606	0.967	1.259	1.0332	1.306	1.111	1.233	0.748	1.072	0.9597	2.228
A-1073	372.1	888.6	349.157	351.164	115.099	7124.86	1	1	Tier 3 one-reaction											0	21	290	0	0.747	1.483	0.683	0.926	0.739	0.693	0.588	0.604	0.649	0.633
A-1074	375	920	377.177	379.184	286.237	25645.6	2	2	Tier 2						AXA00319000	C03413	N1,N12-Diacetylspermine	0.51	61.8				0	0.867	0.909	0.673	0.752	1.202	1.128	1.507	0.536	0.648	1.975
A-1075	375.1	920.8	372.101	374.108	138.043	5376.8	1	1	Tier 3 zero-reaction											2	16	215	0	0.961	0.401	1.237	1.612	1.083	1.292	0.795	0.998	0.966	1.372
A-1076	375.2	921.6	504.589	506.595	541.061	4179	2	2	Tier 3 one-reaction											0	2	99	0.0606	1.008	0.397	1.086	1.366	1.094	1.089	0.755	1.109	1	1.317
A-1077	376.2	932.8	306.619	308.626	145.121	3894	2	2	Tier 3 one-reaction											0	3	81	0	0.61	2.57	0.566	0.482	0.513	0.565	0.629	0.798	0.404	0.557
A-1078	376.3	933.8	319.59	321.597	171.064	3587.5	2	2	Tier 3 one-reaction											0	8	235	0	0.902	0.556	2.344	1.313	1.305	1.246	1.271	0.858	1.823	1.492
A-1079	376.6	936.8	478.178	480.185	488.24	2153.33	2	2	Tier 3 zero-reaction											1	33	222	0.1212	0.3135	1.293	0.837	0.3593	1.331	0.3165	0.955	1.492	1.13	0.803
A-1080	376.6	937.3	356.035	358.041	121.977	100301	1	1	Tier 3 one-reaction											0	1	61	0	1.261	1.195	0.649	2.293	0.567	0.835	0.468	0.94	0.692	0.514
A-1082	377.2	943.4	342.63	344.637	217.143	36584.6	2	2	Tier 1	AXA00993000	HMDB0028692	Alanyl-Lysine	0.09	6.4									0	0.327	2.774	0.52	0.369	0.429	0.549	0.735	0.568	0.492	0.476
A-1083	377.9	949.6	520.637	522.644	286.579	2791.43	1	1	Unidentified														0	0.841	0.44	1.959	0.532	1.581	1.535	1.22	0.976	2.15	0.926
A-1085	378.4	951.3	422.583	424.59	377.05	4546.8	2	2	Tier 3 one-reaction											0	2	116	0	0.275	0.573	2.372	0.52	1.386	0.724	1.994	1.638	1.082	2.669
A-1086	378.4	951.4	355.146	357.152	242.174	8789.27	2	2	Tier 3 only two-reaction											0	0	20	0	0.604	0.893	0.517	0.63	0.691	0.66	0.881	0.81	0.799	1.14
A-1088	378.5	951.9	354.593	356.6	241.07	129645	2	2	Tier 3 one-reaction											0	20	451	0	0.265	0.464	2.29	0.524	1.247	0.721	1.816	1.573	1.049	3.179
A-1089	378.6	952.1	348.09	350.096	114.031	8050.19	1	1	Tier 2						AAA00919000	C00596	2-Hydroxy-2,4-pentadienoic acid	1.04	55.8				0	0.367	0.636	2.209	0.651	0.908	0.849	1.711	1.837	1.464	2.742
A-1091	378.7	952.3	318.079	320.086	84.0207	6458.8	1	1	Tier 3 one-reaction											0	13	310	0	0.306	0.441	1.956	0.397	1.31	0.767	1.416	1.103	1.102	2.188
A-1092	378.7	952.6	300.08	302.086	132.043	50423.9	2	2	Tier 3 zero-reaction											7	69	753	0	0.341	0.489	2.361	0.526	1.255	0.741	1.68	1.52	0.987	2.978
A-1093	379.6	955.6	396.093	398.1	162.035	173416	1	1	Tier 2						AAA00646000	C15606	1,2-Dihydroxy-5-(methylthio)pent-1-en-3-one	0	142.2				0	1.309	1.072	0.881	1.628	0.928	1.226	0.898	0.653	0.897	0.907
A-1096	379.9	956.6	515.094	517.1	281.036	53966.3	1	1	Tier 3 one-reaction											0	1	88	0	0.567	0.898	0.734	1.092	0.775	1.006	0.542	0.785	0.745	0.83
A-1097	380.2	957.6	335.604	337.611	203.091	2510.1	2	2	Tier 2						AXA01143000		Glycyl-Gamma-glutamic acid	0.84	186.7				0	1.164	0.573	1.215	1.292	1.04	1.364	1.114	0.968	0.855	1.212
A-1098	380.7	959.3	501.115	505.128	34.0055	5843.71	1	2	Tier 3 zero-reaction											1	8	427	0	0.798	0.851	0.756	1.262	0.796	0.816	0.867	0.835	0.824	0.815
A-1099	381	960.5	393.148	395.154	159.09	13265.8	1	1	Tier 3 zero-reaction											6	42	444	0	0.588	2.82	0.58	1.118	0.39	0.696	0.6	0.716	0.756	1.166
A-1100	381.4	962	349.158	351.165	115.099	13904.9	1	1	Tier 3 one-reaction											0	21	290	0	0.753	1.508	0.622	0.817	0.693	0.658	0.532	0.574	0.622	0.633
A-1101	381.5	962.3	445.076	447.083	211.018	4596.5	1	1	Tier 3 only two-reaction											0	0	32	0	1.594	0.865	0.923	3.538	0.778	1.381	0.653	0.798	0.751	0.715
A-1102	381.6	962.7	347.111	349.119	226.106	8462	2	2	Tier 2						AXA00705000	C06486	Isomer 1 of (6R)-6-(L-Erythro-1,2-Dihydroxypropyl)-5,6,7,8-tetrahydro-4a-hydroxypterin	1.43	169.3				0	0.646	0.495	0.515	0.551	0.361	0.549	0.854	0.62	1.214	0.488
A-1103	381.9	963.6	369.101	371.108	270.086	14064.5	2	2	Tier 3 one-reaction											0	25	446	0	0.842	0.885	1.173	0.901	1.077	0.906	0.882	0.884	0.758	1.188
A-1104	382.8	966.7	511.212	513.219	277.153	2433.25	1	1	Tier 3 one-reaction											0	14	301	0	0.91	0.753	1.508	0.708	0.971	1.224	1.33	1.084	1.35	0.807
A-1105	382.8	966.8	445.076	447.083	422.035	4124.18	2	2	Tier 3 one-reaction											0	2	76	0	1.594	0.865	0.923	3.538	0.778	1.381	0.653	0.798	0.751	0.715
A-1106	382.9	967.1	363.106	365.112	258.095	9443.47	2	2	Tier 3 one-reaction											0	6	210	0	0.315	0.446	1.843	0.543	1.242	0.758	1.435	1.196	1.083	2.325
A-1107	383	967.5	389.128	391.134	155.069	17637.6	1	1	Tier 2						AAA00832000	C00135	Isomer 1 of Histidine	0.44	117.9				0	1.79	0.94	1.892	0.918	1.72	0.996	1.081	1.128	2.187	1.284
A-1108	383.2	968.2	446.149	448.156	212.091	4145.77	1	1	Tier 2						AXA01170000		Histidinyl-Glycine	0.3	49				0	0.843	1.253	0.868	0.511	0.537	0.599	1.019	0.936	1.18	0.501
A-1109	384.1	971.3	438.147	440.155	204.089	4287.87	1	1	Tier 3 zero-reaction											1	12	212	0.0303	0.428	0.621	1.084	0.758	1.023	1.076	0.904	0.754	1.586	1.231
A-1110	384.6	972.8	370.114	372.121	272.111	8992.67	2	2	Tier 3 one-reaction											0	7	229	0	1.507	0.886	1.094	1.289	0.914	1.546	1.155	1.007	1.336	1.091
A-1111	384.6	973.1	509.177	511.183	275.119	3262.8	1	1	Tier 3 one-reaction											0	4	100	0.0303	0.447	1.623	0.73	0.3048	0.608	0.437	0.355	0.773	0.303	0.346
A-1112	385.1	974.6	330.079	332.087	96.0206	3394.18	1	1	Tier 3 one-reaction											0	4	318	0	1.264	0.738	1.195	1.316	1.085	1.116	0.962	0.816	0.996	1.205
A-1113	385.3	975.3	322.098	324.105	176.079	4166.33	2	2	Tier 3 one-reaction											0	11	309	0	0.732	1.164	1.904	1.155	1.487	1.188	1.395	1.726	1.317	2.038
A-1114	385.3	975.5	349.121	351.129	115.062	2916	1	1	Tier 3 zero-reaction											2	33	454	0	1.179	0.843	1.286	1.385	1.129	1.045	1.076	0.963	1.239	1.228
A-1115	385.4	975.7	401.103	403.109	167.045	2884	1	1	Tier 3 zero-reaction											2	11	213	0	1.818	1.269	1.342	1.342	1.03	1.029	0.914	0.962	1.176	1.001
A-1116	386.3	978.8	456.111	458.119	222.053	2111.2	1	1	Tier 2						ABA00498000	C14107	2-Hydroxy-4-hydroxymethylbenzalpyruvic acid	0.62	85.5				0	1.091	0.977	0.789	1.078	0.783	0.984	0.859	0.832	0.716	0.761
A-1117	386.4	979.3	386.116	388.123	152.058	7798.25	1	1	Tier 3 zero-reaction											2	15	261	0	1.517	0.672	1.276	1.622	1.047	1.068	0.989	1.046	0.988	1.157
A-1118	386.4	979.3	276.056	278.063	41.998	2901.71	1	1	Tier 3 only two-reaction											0	0	2	0	1.12	2.685	0.888	3.101	0.944	1.982	0.747	1.858	1.529	1.859
A-1119	386.5	979.5	397.125	399.131	163.066	30363.6	1	1	Tier 3 zero-reaction											1	5	140	0	1.231	0.918	0.814	1.298	1.22	1.632	1.086	0.532	1.111	1.185
A-1120	386.5	979.6	477.216	479.223	486.315	2238.8	2	2	Tier 3 one-reaction											0	4	259	0	1.04	0.753	0.932	1.266	0.91	0.936	1.247	1.21	0.608	0.91
A-1121	386.9	981	334.614	336.621	201.111	3463.88	2	2	Tier 3 one-reaction											0	3	168	0	0.648	1.691	0.948	0.876	0.691	0.881	0.84	0.782	0.752	0.755
A-1122	388.3	986	266.084	268.091	32.026	2.28462e+06	1	1	Tier 3 zero-reaction											1	37	593	0	0.434	0.13	0.229	0.268	4.02	2.57	0.732	0.215	0.163	0.135
A-1123	388.5	986.6	417.633	419.64	367.149	4947.86	2	2	Tier 3 zero-reaction											3	29	494	0	0.854	0.283	0.686	0.783	1.025	1.079	0.774	0.708	0.941	1.215
A-1125	388.9	988	395.109	397.117	161.051	22439.4	1	1	Tier 2						AXA02334000		3-Formyl-6-hydroxyindole	8.18	12.1				0	0.267	0.562	0.655	0.787	1.551	0.782	0.5	0.211	0.342	2.393
A-1126	389.5	990	379.132	381.139	145.074	39753.4	1	1	Tier 3 zero-reaction											6	54	511	0	0.615	0.416	1.339	0.816	1.747	0.91	1.429	0.663	0.762	1.032
A-1128	390	991.8	346.596	348.603	225.075	27385.3	2	2	Tier 3 one-reaction											0	21	415	0	0.601	1.705	0.577	0.783	0.922	0.736	1.854	3.35	0.903	0.511
A-1129	390.1	992.2	358.11	360.117	124.052	5444	1	1	Tier 2						AXA00645000	C17467	4-Hydroxybenzyl alcohol	1.02	6.4				0	0.942	1.727	0.61	0.756	0.503	0.778	0.443	0.915	0.415	0.992
A-1130	390.6	993.7	343.121	345.128	218.126	2481.71	2	2	Tier 2						AAA00750000	C04020	D-Lysopine	1.04	2.1				0	0.995	1.056	1.195	1.366	0.96	0.945	1.086	3.673	1.895	1.096
A-1132	390.9	994.8	404.164	406.17	340.211	2845.64	2	2	Tier 3 only two-reaction											0	0	49	0	0.775	0.804	0.873	1.021	1.076	0.926	1.483	1.043	1.148	1.793
A-1134	390.9	995	348.63	350.636	114.571	6282.8	1	1	Unidentified														0	0.847	1.768	0.734	0.687	0.953	0.809	0.53	0.637	1.06	1.081
A-1135	391.1	995.7	363.102	365.109	129.044	3284.86	1	1	Tier 3 zero-reaction											5	28	357	0	1.237	0.796	1.35	1.097	1.254	1.029	0.974	0.959	1.04	1.249
A-1137	391.6	997.2	425.612	427.619	191.554	11628.2	1	1	Unidentified														0	0.85	0.973	0.77	0.797	0.86	1.415	0.902	0.673	0.83	1.172
A-1139	391.8	997.9	349.122	351.129	230.128	2823.6	2	2	Tier 3 one-reaction											0	14	246	0	1.106	0.801	1.192	1.341	1.118	0.971	0.984	0.931	1.215	1.181
A-1140	392	998.6	501.114	505.128	34.0045	3321.2	1	2	Unidentified														0	1.155	0.911	1.096	1.133	0.951	1.314	1.131	1.036	1.108	0.937
A-1141	392.1	999	328.082	330.087	188.047	4516	2	2	Tier 3 one-reaction											0	6	152	0	0.818	1.325	0.733	0.689	0.991	0.608	0.622	0.564	0.934	0.669
A-1143	393.1	1002.5	363.653	365.66	129.595	16361.5	1	1	Unidentified														0	1.199	1.098	0.617	0.572	1.766	1.071	1.145	0.489	0.556	1.558
A-1144	393.7	1004.5	291.08	293.087	57.0214	30795.2	1	1	Tier 3 one-reaction											0	5	240	0	2.145	3.251	1.047	4.104	1.198	2.961	1.051	2.471	1.383	2.143
A-1145	394.2	1006.2	306.079	308.086	72.021	134144	1	1	Tier 3 zero-reaction											2	27	455	0	0.025	0.409	0.325	0.02	0.056	0.088	1.365	0.887	1.91	0.653
A-1146	394.2	1006.2	363.653	365.66	259.19	17081	2	2	Tier 2						AXA01197000		Isoleucyl-Lysine	0.66	158.4				0	1.199	1.098	0.617	0.572	1.766	1.071	1.145	0.489	0.556	1.558
A-1147	394.7	1007.9	352.067	354.073	118.009	6492.5	1	1	Tier 3 one-reaction											0	3	82	0	0.854	2.234	0.945	0.494	0.698	0.606	0.671	1.071	1.167	0.91
A-1148	395	1009.1	359.09	361.096	250.063	15501.9	2	2	Tier 3 zero-reaction											1	29	360	0	0.646	0.189	0.968	0.804	1.118	0.936	1.13	0.509	0.632	0.717
A-1149	395	1009.3	360.089	362.096	252.062	2766.5	2	2	Tier 3 one-reaction											0	8	211	0	0.521	0.823	1.336	0.902	1.335	0.918	1.246	0.653	0.694	1.11
A-1150	395.1	1009.4	369.104	371.108	135.046	3480.67	1	1	Tier 3 only two-reaction											0	0	43	0	1.095	1.103	1.38	1.273	1.363	0.946	1.003	1.002	1.124	1.322
A-1151	395.4	1010.6	335.142	337.149	101.084	3652.62	1	1	Tier 3 one-reaction											0	20	342	0	0.95	1.913	0.737	1.012	0.814	0.683	0.848	0.8	0.885	0.754
A-1152	395.4	1010.6	439.135	441.142	205.077	3454.33	1	1	Tier 3 one-reaction											0	9	185	0	0.649	2.149	0.628	0.694	0.56	0.509	0.521	0.837	1.051	0.845
A-1154	396.2	1013.2	359.128	361.135	125.07	6764.83	1	1	Tier 3 one-reaction											0	1	143	0	1.349	1.09	0.855	1.133	1.446	0.881	1.519	0.776	0.956	0.567
A-1155	397.5	1017.9	290.095	292.102	56.0367	3774.29	1	1	Unidentified														0	1.467	0.73	1.445	0.856	1.753	0.819	1.432	0.795	1.372	1.261
A-1157	397.7	1018.6	366.1	368.107	132.042	9136.46	1	1	Tier 3 zero-reaction											7	65	699	0	0.347	0.466	1.996	0.676	1.214	0.781	1.269	1.331	1.105	1.823
A-1159	398.3	1020.7	580.096	582.101	346.037	1972.4	1	1	Tier 3 only two-reaction											0	0	73	0.0606	0.3126	0.388	1.815	0.604	0.988	0.895	0.908	1.17	0.998	0.891
A-1160	398.3	1020.7	341.622	343.628	215.127	11064	2	2	Tier 3 one-reaction											0	1	108	0	0.363	2.923	0.444	0.228	0.387	0.311	0.541	0.542	0.344	0.359
A-1161	398.6	1021.5	321.126	323.133	87.0679	2976	1	1	Tier 3 zero-reaction											1	29	398	0	0.746	1.568	1.046	1.205	1.16	0.937	0.815	0.863	1.006	1.02
A-1162	398.7	1022.1	372.137	374.144	138.079	6190.19	1	1	Tier 3 one-reaction											0	4	219	0	0.82	0.54	1.275	1.375	0.671	1.141	1.292	0.831	0.893	0.879
A-1163	399.1	1023.3	310.591	312.598	153.065	5659.27	2	2	Tier 2						AXA00427000	C06502	Isomer 1 of FAPy-adenine	0.14	62.3				0	1.355	0.763	0.84	1.393	0.911	0.696	1.758	0.763	0.812	0.862
A-1164	399.2	1023.6	354.119	356.126	240.122	2050.57	2	2	Tier 3 zero-reaction											3	9	231	0	0.873	0.672	1.584	0.949	0.86	1.217	1.497	0.891	1.541	0.953
A-1165	399.2	1023.7	282.585	284.591	97.0532	1828.15	2	2	Tier 3 one-reaction											0	8	244	0	0.967	0.614	1.524	1.586	1.339	0.97	0.909	0.702	1.167	1.117
A-1166	399.4	1024.4	513.118	515.124	279.059	2151.71	1	1	Tier 3 one-reaction											0	6	325	0	1.435	0.848	1.22	1.43	1.498	0.941	0.984	0.849	1.057	0.741
A-1167	399.7	1025.4	313.627	315.634	159.137	4618.69	2	2	Tier 3 one-reaction											0	5	63	0	0.521	1.02	1.452	1.586	1.199	0.548	0.986	0.867	1.485	0.579
A-1168	399.8	1025.7	432.113	434.12	396.109	1865.33	2	2	Tier 3 one-reaction											0	3	162	0	0.922	0.823	1.042	1.192	0.786	1.267	0.863	1.109	1.048	1.195
A-1170	400.8	1029.4	519.099	521.105	285.04	28533.1	1	1	Tier 3 one-reaction											0	4	111	0	1.279	0.612	1.037	1.294	1.137	1.207	1.026	1.007	0.816	0.828
A-1171	401.7	1032.3	385.138	387.145	302.159	2397.87	2	2	Tier 3 one-reaction											0	2	90	0	0.454	2.165	0.846	0.553	0.669	0.743	0.764	0.938	0.979	0.886
A-1173	402.3	1034.5	366.111	368.118	132.053	5957.5	1	1	Tier 3 zero-reaction											4	12	256	0	1.059	0.736	1.511	1.793	0.81	1.361	1.801	1.222	1.529	1.904
A-1174	402.3	1034.5	396.093	398.1	162.035	101217	1	1	Tier 2						AXA04524000	C09315	Umbelliferone	8.52	106.4				0	1.283	0.825	0.864	1.574	0.875	1.057	0.908	0.628	0.854	0.879
A-1175	402.5	1035.1	330.079	332.086	96.0207	6755.27	1	1	Tier 3 one-reaction											0	4	318	0	1.319	0.755	1.225	1.34	1.11	1.361	0.977	0.83	1.039	1.13
A-1177	402.5	1035.2	300.085	302.092	132.054	6928.12	2	2	Tier 3 zero-reaction											4	12	265	0	0.976	0.778	1.213	1.1	0.77	1.233	1.27	0.952	1.187	1.403
A-1178	402.5	1035.3	317.095	319.102	83.0365	13750.7	1	1	Tier 3 one-reaction											0	2	198	0	1.269	0.483	1.65	1.376	1.092	0.992	1.036	0.982	1.851	1.07
A-1180	403.2	1037.6	408.079	410.086	348.042	4188.77	2	2	Tier 3 one-reaction											0	5	152	0	0.472	0.636	0.688	0.976	0.92	0.865	0.637	0.884	1.108	0.77
A-1181	403.9	1040	396.127	398.134	162.069	10441.8	1	1	Tier 3 zero-reaction											1	14	180	0	1.156	0.783	1.147	1.172	0.95	1.203	1.064	0.826	1.148	1.151
A-1184	404.7	1043	336.132	338.139	204.148	2780.85	2	2	Tier 3 one-reaction											0	2	111	0	1.711	1.103	1.9	1.13	2.166	1.519	1.145	0.87	1.522	1.138
A-1185	404.7	1043	365.153	367.159	131.094	46180.8	1	1	Tier 2						AXA00239000	C01933	Isomer 1 of Norleucine	0.96	196.4				0	1.594	0.66	0.947	1.749	1.234	1.775	1.647	0.897	1.125	0.908
A-1188	405.1	1044.2	340.104	342.111	212.091	2213.5	2	2	Tier 3 one-reaction											0	12	331	0	1.177	0.683	1.145	1.152	1.018	1.278	1.167	1.186	1.183	1.33
A-1189	405.2	1044.7	446.149	448.156	212.09	3655.2	1	1	Tier 1	AXA01133000	HMDB0028843	Glycyl-Histidine	1.63	9.7									0	1.363	0.636	1.223	1.461	0.93	1.211	1.408	0.932	1.275	1.395
A-1190	405.4	1045.2	356.093	358.1	244.07	36233.7	2	2	Tier 3 zero-reaction											2	29	464	0	0.176	1.422	0.46	0.228	0.496	0.19	1.25	2.175	0.415	0.304
A-1191	405.7	1046.2	460.117	462.123	226.059	8311	1	1	Tier 3 zero-reaction											1	19	408	0	0.239	1.159	0.448	0.229	0.434	0.191	1.301	2.15	0.373	0.374
A-1192	405.7	1046.2	359.092	361.096	250.067	15350.9	2	2	Tier 3 one-reaction											0	14	320	0	0.578	0.314	1.096	0.824	1.288	0.957	1.281	0.536	0.64	0.842
A-1193	405.7	1046.4	360.09	362.096	252.063	3035.56	2	2	Tier 3 one-reaction											0	5	185	0.1515	0.626	0.912	1.164	0.918	1.521	1.047	1.553	0.713	0.872	0.951
A-1194	405.9	1046.9	355.619	357.626	243.122	78072.5	2	2	Tier 2						AXA01304000		Prolyl-Gamma-glutamic acid	0.26	146.8				0	0.894	0.462	1.682	0.794	1.261	0.701	1.195	1.097	1.766	1.308
A-1195	405.9	1047.2	318.079	320.086	84.021	3168	1	1	Tier 3 one-reaction											0	13	310	0	0.776	0.793	0.882	0.418	1.458	0.18	1.521	1.595	0.662	0.682
A-1196	406.8	1049.7	460.165	462.171	226.107	114734	1	1	Tier 1	AXA00990000	HMDB0028689	Alanyl-Histidine	0.01	15.3									0	0.956	0.646	1.372	1.611	1.057	0.953	1.194	0.956	1.365	1.317
A-1197	406.8	1049.7	347.112	349.118	226.107	98235.5	2	2	Tier 2						AXA00705000	C06486	(6R)-6-(L-Erythro-1,2-Dihydroxypropyl)-5,6,7,8-tetrahydro-4a-hydroxypterin	0.07	82.3				0	0.792	0.569	0.996	1.346	0.839	0.803	0.849	0.832	1.189	1.03
A-1199	407	1050.3	307.111	309.118	146.105	3.60269e+06	2	2	Tier 1	AAA00739000	C00047	Lysine	0.59	2.1									0	0.779	1.537	0.953	0.615	1.086	0.569	0.637	0.653	1.141	0.782
A-1200	407.1	1050.4	380.164	382.17	146.105	6295.56	1	1	Tier 3 zero-reaction											4	23	199	0	0.815	1.473	1.118	0.657	1.126	0.599	0.743	0.847	1.234	0.877
A-1201	407.4	1051.1	297.565	299.572	127.014	76900.8	2	2	Tier 3 only two-reaction											0	0	23	0	1.3	0.897	1.334	1.347	1.35	0.904	0.965	0.908	0.848	1.443
A-1202	407.8	1052.3	354.119	356.125	120.061	59820.9	1	1	Tier 3 only two-reaction											0	0	36	0	0.686	0.543	0.601	0.965	0.657	0.78	0.809	0.706	0.843	0.629
A-1203	407.9	1052.4	367.607	369.614	267.097	55974.2	2	2	Tier 3 zero-reaction											3	50	742	0	1.162	0.53	0.479	0.805	2.043	0.449	3.75	0.916	0.56	0.59
A-1204	408.2	1053.2	335.577	337.583	203.036	12707.4	2	2	Tier 3 one-reaction											0	2	11	0	2.253	0.948	1.53	2.648	1.101	1.293	1.181	1.027	1.282	0.9
A-1205	408.4	1053.6	437.094	439.101	203.036	5208.6	1	1	Tier 3 one-reaction											0	2	11	0	1.808	0.987	1.831	2.394	1.255	1.156	1.379	1.097	1.376	1.235
A-1206	408.4	1053.7	263.084	265.093	29.0261	4119	1	1	Unidentified														0	1.157	0.934	1.441	1.774	1.395	0.974	1.361	1.065	1.542	1.721
A-1207	408.4	1053.8	336.576	338.583	205.036	2176.33	2	2	Tier 3 zero-reaction											1	6	153	0	1.651	1.017	1.722	2.923	1.218	1.434	1.092	0.918	1.564	0.952
A-1208	408.5	1054	368.108	370.114	268.099	11748.8	2	2	Tier 2						AXA01387000		Tyrosyl-Serine	9.66	41.6				0	1.668	0.749	0.878	1.344	2.296	1.146	4.417	1.096	0.737	0.903
A-1209	408.5	1054.1	288.08	290.087	108.044	2262	2	2	Tier 3 only two-reaction											0	0	130	0	1.42	0.891	0.769	1.289	1.064	0.889	1.643	0.603	0.846	0.742
A-1210	408.5	1054.1	345.058	347.064	221.999	2100.57	2	2	Tier 3 only two-reaction											0	0	43	0	1.205	0.995	1.372	1.468	1.182	1.059	0.906	0.88	0.848	1.481
A-1211	408.7	1054.5	296.566	298.572	125.015	911343	2	2	Tier 3 zero-reaction											1	5	23	0	1.256	0.84	1.275	1.219	1.337	0.881	0.904	0.826	0.799	1.466
A-1212	408.8	1054.7	303.08	305.087	69.0218	19155	1	1	Tier 3 one-reaction											0	3	161	0	0.682	0.718	1.269	0.911	1.143	0.764	1.06	0.722	1.03	1.126
A-1213	409.1	1055.5	407.163	409.17	173.105	45075.8	1	1	Tier 3 zero-reaction											4	29	349	0	0.748	1.347	0.715	1.139	0.671	0.852	0.576	0.754	0.846	1.375
A-1214	409.1	1055.7	433.041	435.047	198.983	5290.42	1	1	Tier 3 one-reaction											0	1	11	0	1.219	0.908	1.026	1.069	1.42	0.889	0.932	0.685	0.857	1.328
A-1215	409.3	1056.1	462.133	464.139	228.074	8432.85	1	1	Tier 2						AXA01748000		Benzyl salicylic acid	9.28	203.8				0	1.507	0.643	1.244	1.133	1.144	1.204	0.782	0.752	0.758	0.994
A-1216	409.4	1056.3	546.051	548.057	311.993	10765.9	1	1	Tier 3 only two-reaction											0	0	62	0	0.571	0.863	0.968	1.118	0.712	1.147	0.764	1.126	1.035	1.201
A-1217	409.7	1057.2	357.101	359.107	246.085	6137.29	2	2	Tier 3 zero-reaction											2	28	442	0	1.101	0.657	1.145	1.203	0.894	1.187	0.786	0.789	0.836	1.166
A-1218	410.4	1058.9	358.065	360.071	124.007	7582.73	1	1	Tier 3 one-reaction											0	2	18	0	1.067	0.713	1.385	1.405	1.228	0.932	1.015	0.997	0.845	1.374
A-1220	410.7	1059.6	441.147	443.154	207.089	5549.33	1	1	Tier 3 zero-reaction											3	25	246	0	0.435	2.446	0.485	0.784	0.328	0.595	0.377	0.792	0.642	0.867
A-1221	410.8	1059.8	391.132	393.139	157.073	2554.4	1	1	Tier 3 zero-reaction											2	28	382	0	0.96	1.627	0.806	1.952	0.694	0.684	0.701	1.201	0.984	1.434
A-1222	410.9	1060.3	427.132	429.139	193.074	48190.2	1	1	Tier 3 zero-reaction											3	24	363	0	0.379	0.498	1.166	0.635	1.193	0.753	1.16	0.572	0.72	1.047
A-1223	411.3	1061.1	306.079	308.086	72.0211	65798.3	1	1	Tier 3 zero-reaction											2	27	454	0	1.116	0.689	1.029	1.317	0.927	1.058	1.018	1.271	0.955	0.847
A-1225	412	1063	450.129	452.136	216.071	4955.23	1	1	Tier 3 only two-reaction											0	0	14	0	1.399	2.465	0.901	0.629	1.051	0.581	1.017	1.706	1.074	0.904
A-1226	412.9	1065.2	308.11	310.117	148.103	2696.5	2	2	Tier 3 only two-reaction											0	0	8	0	1.137	1.746	1.16	0.724	1.408	0.646	0.71	0.871	1.243	0.91
A-1228	413.6	1067.1	356.093	358.1	244.07	11850	2	2	Tier 3 zero-reaction											2	29	465	0	0.154	1.665	0.465	0.212	0.321	0.132	1.409	2.336	0.352	0.296
A-1230	413.9	1067.8	323.139	325.144	89.0805	5852.92	1	1	Unidentified														0	0.359	3.223	2.359	1.399	2.557	0.395	1.487	3.061	2.272	0.245
A-1232	414.4	1069.1	359.103	361.111	125.045	4105.24	1	1	Tier 2						ABA00572000	C14602	Isomer 1 of 3-Hydroxyaminophenol	8.07	110.2				0	0.754	2.06	1.008	3.372	1.17	1.027	1.552	2.717	0.799	0.283
A-1233	414.5	1069.4	387.099	389.106	153.041	270360	1	1	Tier 1	AAA00999000	C00632	3-Hydroxyanthranilic acid	3.69	19									0	0.135	2.423	0.696	0.068	1.045	0.018	0.975	1.776	0.692	0.129
A-1237	416.4	1074.3	295.143	297.149	61.0845	4869.6	1	1	Unidentified														0.0909	0.179	2.873	1.076	0.2735	1.273	4.3383	1.565	2.997	0.865	0.256
A-1238	416.5	1074.5	402.148	404.155	168.09	6584.87	1	1	Tier 3 zero-reaction											1	16	305	0	1.361	0.884	0.997	1.142	1.386	1.35	1.527	0.836	0.999	1.371
A-1239	416.8	1075.3	320.635	322.641	173.153	23193.5	2	2	Tier 3 one-reaction											0	5	48	0	1.707	1.097	0.786	1.141	0.559	0.994	0.651	1.176	0.72	1.058
A-1240	417.1	1076	320.635	322.642	86.5766	7998.8	1	1	Unidentified														0	1.707	1.097	0.786	1.141	0.559	0.994	0.651	1.176	0.72	1.058
A-1241	417.1	1076.2	355.637	357.644	243.158	24197.3	2	2	Tier 1	AXA01297000	HMDB0029022	Prolyl-Lysine	0.07	1									0	0.738	0.461	1.028	0.595	0.846	0.811	0.794	0.572	1.049	1.105
A-1242	417.5	1077	336.087	338.094	204.057	33008.7	2	2	Tier 3 one-reaction											0	3	161	0	1.208	0.739	1.01	1.155	0.928	1.427	1.229	0.849	1.164	1.282
A-1243	417.5	1077.1	298.088	300.094	128.059	121291	2	2	Tier 3 zero-reaction											1	16	273	0	0.664	1.947	1.201	0.665	1.334	0.418	1.225	1.864	1.251	0.53
A-1244	417.6	1077.3	321.634	323.641	175.152	3003.5	2	2	Tier 3 only two-reaction											0	0	1	0	1.675	1.093	0.772	1.393	0.638	1.017	0.719	1.288	0.692	1.054
A-1245	417.6	1077.5	335.051	337.058	100.993	2550.89	1	1	Tier 3 only two-reaction											0	0	69	0	0.673	1.599	1.127	1.497	1.002	0.73	1.468	0.994	1.037	0.91
A-1246	417.7	1077.6	337.087	339.093	206.057	5383	2	2	Tier 3 one-reaction											0	8	162	0.0606	1.167	0.864	1.272	1.287	1.237	1.697	1.165	0.887	1.025	1.622
A-1247	417.8	1077.8	322.089	324.096	176.062	5950	2	2	Tier 3 one-reaction											0	3	104	0	1.353	0.792	1.002	1.117	0.904	1.389	0.954	0.713	0.866	0.885
A-1248	417.8	1077.8	321.09	323.097	174.064	4594.4	2	2	Tier 3 zero-reaction											2	18	341	0	0.627	0.137	1.331	0.571	1.483	0.513	0.79	0.442	1.111	0.316
A-1250	417.9	1078.2	525.227	527.233	291.168	3840.5	1	1	Tier 3 one-reaction											0	8	240	0	1.389	0.489	1.334	0.753	0.804	1.309	0.905	0.864	0.77	0.745
A-1251	417.9	1078.3	525.728	527.735	291.67	2415.64	1	1	Unidentified														0.0303	1.973	0.477	1.593	0.64	0.968	1.496	0.921	1.096	0.921	0.849
A-1253	419	1080.9	356.645	358.652	245.174	9341.91	2	2	Tier 1	AXA01405000	HMDB0029132	Valyl-Lysine	0.36	3.9									0	0.643	3.623	0.603	0.331	0.504	0.713	0.949	0.906	0.742	0.583
A-1254	419.2	1081.4	489.576	491.582	511.035	2169.5	2	2	Tier 3 only two-reaction											0	0	61	0	0.304	0.763	1.88	1.584	1.456	1.25	1.549	0.671	1.432	0.842
A-1255	419.2	1081.6	393.166	395.172	318.215	1930.36	2	2	Tier 3 only two-reaction											0	0	50	0.303	0.7057	0.5407	0.6924	0.8087	0.6433	0.7125	0.5728	0.5336	0.6431	0.5476
A-1257	420.1	1083.8	354.119	356.125	120.061	19717.4	1	1	Tier 3 only two-reaction											0	0	36	0	0.833	0.984	1.139	1.131	0.777	0.723	0.904	0.746	0.79	0.751
A-1259	420.7	1085.4	320.095	322.101	86.0365	523736	1	1	Tier 3 zero-reaction											4	41	530	0	1.193	0.814	0.977	1.23	0.685	1.066	0.889	0.775	0.986	0.792
A-1260	420.8	1085.7	260.074	262.08	26.0156	5741.65	1	1	Tier 3 one-reaction											0	3	228	0	1.139	0.759	1.092	1.253	0.749	1.165	0.951	0.859	0.985	0.783
A-1261	420.8	1085.7	262.053	264.06	27.9948	73925	1	1	Tier 3 zero-reaction											1	4	251	0	0.78	1.874	0.917	0.989	1.06	0.656	1.063	2.02	0.893	0.528
A-1262	420.9	1085.7	407.163	409.17	173.105	33371.3	1	1	Tier 3 zero-reaction											4	29	349	0	0.513	2.731	0.494	0.797	0.438	0.601	0.482	0.694	0.614	0.887
A-1263	421	1086.2	448.165	450.171	214.107	4620.91	1	1	Tier 3 one-reaction											0	1	160	0	0.681	1.072	0.479	0.811	0.506	0.377	1.178	0.953	1.091	0.624
A-1264	421.1	1086.3	366.101	368.107	132.042	29332.1	1	1	Tier 3 zero-reaction											7	65	699	0	0.447	1.776	0.668	0.274	0.784	0.15	1.406	2.841	0.547	0.555
A-1265	421.1	1086.4	341.112	343.118	214.107	14835.9	2	2	Tier 3 one-reaction											0	1	160	0	0.522	1.147	0.484	0.72	0.343	0.37	1.016	0.878	1.072	0.604
A-1266	421.8	1088.2	393.148	395.154	159.089	171024	1	1	Tier 3 zero-reaction											6	42	444	0	0.379	0.477	1.07	0.596	1.255	0.576	1.111	0.507	0.634	0.914
A-1267	421.9	1088.3	385.121	387.128	151.063	8294	1	1	Tier 1	AAA01601000	C00314	Pyridoxine	1.63	7.7									0	1.105	1.583	0.474	0.718	0.509	0.591	0.637	0.983	0.331	0.655
A-1269	422.3	1089.3	490.224	492.231	256.166	2859.2	1	1	Tier 3 one-reaction											0	4	89	0.0909	0.23	0.496	1.714	0.2106	1.195	0.399	1.425	1.372	1.509	0.487
A-1270	422.3	1089.3	402.115	404.121	168.056	4656	1	1	Tier 3 one-reaction											0	4	149	0	0.306	2.479	0.676	0.361	1.108	0.273	0.757	1.778	0.938	0.555
A-1272	422.5	1090.1	490.224	492.231	512.331	2543.5	2	2	Tier 3 one-reaction											0	6	345	0.0909	0.23	0.496	1.714	0.2106	1.195	0.399	1.425	1.372	1.509	0.487
A-1273	422.8	1090.6	323.137	325.144	89.0786	9067	1	1	Unidentified														0.0303	0.441	3.153	1.266	1.7211	1.639	0.395	1.901	3.401	1.367	0.277
A-1275	423	1091.3	388.107	390.114	154.049	63678.1	1	1	Tier 3 one-reaction											0	12	337	0	0.209	2.819	0.978	5.214	1.396	0.063	1.356	2.605	0.866	0.203
A-1277	423.1	1091.4	327.642	329.649	187.168	182285	2	2	Tier 2						AXA00322000	C01029	N8-Acetylspermidine	0.29	61.2				0	0.976	0.784	0.932	0.951	1.46	1.053	1.16	0.724	0.985	1.714
A-1280	423.4	1092.1	458.149	460.156	224.091	9366.73	1	1	Tier 3 zero-reaction											1	34	507	0	1.121	0.687	1.621	1.71	1.054	1.196	1.551	1.003	1.664	1.438
A-1281	423.5	1092.6	315.583	317.589	163.049	3050.6	2	2	Tier 3 zero-reaction											1	28	488	0	1.103	0.793	1.01	0.97	1.083	0.651	0.601	0.941	0.982	0.864
A-1282	423.7	1093	282.062	284.068	48.0034	11688.9	1	1	Tier 3 zero-reaction											1	3	74	0	1.428	0.926	1.084	1.084	1.182	1.26	1.117	1.008	0.947	0.832
A-1283	424.2	1094.3	354.102	356.108	240.087	1991.5	2	2	Tier 3 one-reaction											0	29	477	0	0.394	0.409	1.539	0.554	0.959	0.456	1.4	0.81	0.586	1.349
A-1284	424.8	1095.7	271.082	273.088	74.0473	1989	2	2	Tier 3 one-reaction											0	4	203	0	0.99	1.505	1.554	1.3	0.782	1.172	1.172	1.394	1.313	0.939
A-1285	425.2	1096.8	340.04	342.046	105.982	6618.57	1	1	Tier 3 only two-reaction											0	0	27	0.2727	0.0868	0.435	0.316	0.0995	0.076	0.106	1.006	0.982	1.593	0.667
A-1287	425.5	1097.8	307.147	309.154	73.089	31256.6	1	1	Tier 2						AXA03600000	C14422	Diethylamine	0.69	151.4				0	1.14	0.89	1.03	1.092	0.884	1.103	0.857	0.841	1.078	0.655
A-1289	426.1	1099.2	364.121	366.127	130.063	77982.8	1	1	Tier 3 zero-reaction											6	48	585	0	1.157	0.497	1.306	1.171	0.998	1.007	1.144	1.105	1.372	1.177
A-1291	426.2	1099.5	300.079	302.085	132.04	2437.67	2	2	Unidentified														0.0606	0.857	0.461	0.883	1.032	0.473	0.61	0.468	1.056	1.581	1.312
A-1292	426.9	1101.2	588.114	590.12	354.056	2933.5	1	1	Tier 3 one-reaction											0	7	196	0	1.226	1.216	0.617	1.104	0.796	0.912	0.76	0.891	0.381	1.183
A-1293	426.9	1101.4	622.179	626.193	155.07	140046	1	2	Tier 3 zero-reaction											1	14	279	0	1.204	0.805	1.419	1.135	1.23	1.039	0.967	0.851	1.48	1.214
A-1294	427.3	1102.3	342.096	344.103	216.075	7954.69	2	2	Tier 3 one-reaction											0	14	379	0	0.835	1.6	0.796	0.669	1.152	0.673	0.816	0.785	1.093	0.752
A-1295	427.3	1102.3	432.106	434.113	198.048	5441.88	1	1	Tier 3 one-reaction											0	3	64	0	2.673	0.864	1.484	1.202	1.239	1.121	1.24	1.179	0.938	1.372
A-1297	427.4	1102.5	318.079	320.086	84.0208	46119.9	1	1	Tier 3 one-reaction											0	13	310	0	0.488	0.948	0.687	0.312	0.983	0.07	2.827	3.603	0.66	0.398
A-1298	427.4	1102.5	530.625	532.631	296.566	3467.53	1	1	Unidentified														0	2.773	0.931	1.488	1.074	1.258	1.197	1.239	1.227	1.368	1.147
A-1299	427.4	1102.6	276.069	278.075	42.0105	27852.8	1	1	Tier 3 one-reaction											0	4	280	0	0.569	1.603	0.768	0.339	1.139	0.072	2.08	3.664	0.672	0.431
A-1300	427.4	1102.6	370.097	372.103	136.039	372294	1	1	Tier 3 zero-reaction											1	10	171	0.0606	0.472	1.889	0.698	0.314	0.987	0.0828	2.092	3.996	0.681	0.425
A-1301	427.5	1102.7	366.101	368.107	132.042	279085	1	1	Tier 3 zero-reaction											7	65	699	0	0.439	1.674	0.629	0.293	0.823	0.165	1.75	3.325	0.558	0.505
A-1302	427.5	1102.9	531.126	533.133	297.068	2543.71	1	1	Tier 3 one-reaction											0	7	206	0	2.775	1.176	1.471	1.384	1.336	1.15	1.177	1.177	1.166	1.475
A-1303	428.2	1104.7	261.069	263.076	27.0109	75135.5	1	1	Tier 3 only two-reaction											0	0	180	0	1.234	0.693	1.438	1.062	1.308	1.037	0.877	0.766	1.331	1.173
A-1304	428.3	1104.8	492.033	494.038	257.975	4130.07	1	1	Tier 3 one-reaction											0	1	12	0	0.734	0.927	0.843	1.096	0.834	1.079	0.906	0.929	0.906	0.881
A-1305	428.3	1104.8	735.189	739.203	268.08	5278.92	1	2	Tier 3 zero-reaction											4	23	459	0	0.452	1.764	0.82	0.313	1.281	0.081	3.326	4.904	0.697	0.44
A-1306	428.3	1104.9	389.128	391.134	155.069	5.41942e+06	1	1	Tier 1	AAA00832000	C00135	Histidine	0.51	19.5									0	1.171	0.728	1.385	1.061	1.105	0.946	0.867	0.78	1.346	1.102
A-1308	428.4	1105.2	311.593	313.6	155.069	102888	2	2	Tier 3 zero-reaction											1	14	273	0	1.076	0.684	1.277	1.105	1.099	1.067	0.881	0.783	1.398	1.009
A-1309	428.6	1105.7	357.09	359.097	123.032	17857.8	1	1	Tier 2						AXA02635000		2-Hydroxy-4-imino-2,5-cyclohexadienone	0.72	171				0	1.155	1.175	1.146	0.808	1.114	0.947	0.799	0.844	0.882	0.891
A-1310	428.7	1105.8	312.593	314.6	157.07	11574.9	2	2	Tier 3 only two-reaction											0	0	3	0	1.387	0.932	1.601	1.391	1.341	1.254	1.025	0.954	1.445	1.128
A-1311	429.6	1108.1	473.948	475.955	479.78	2148.5	2	2	Unidentified														0.1515	1.187	0.7277	1.656	1.0884	1.597	0.832	1.811	1.27	1.434	0.603
A-1312	430	1109.3	576.173	580.186	109.064	3992.83	1	2	Tier 3 one-reaction											0	2	161	0	1.266	0.361	1.267	1.164	1.247	0.903	0.958	0.809	1.282	0.951
A-1313	430	1109.3	318.588	320.595	169.06	7543.23	2	2	Tier 3 one-reaction											0	10	138	0.1515	0.1024	4.434	0.126	0.1173	0.272	0.1034	0.598	1.426	0.155	0.0794
A-1314	430.6	1110.8	288.591	290.597	109.065	1921.5	2	2	Tier 3 one-reaction											0	2	171	0	1.202	0.425	1.371	1.167	1.223	0.951	0.888	0.869	1.352	1.02
A-1315	430.7	1110.9	359.103	361.111	125.045	20055.1	1	1	Tier 2						ABA00572000	C14602	Isomer 2 of 3-Hydroxyaminophenol	8.1	152				0	1.46	1.34	1.69	2.151	2.142	2.088	1.801	2.994	1.737	1.289
A-1316	430.7	1111	297.086	299.092	126.054	24024.2	2	2	Tier 2						AYA00007000		2,4-Diamino-6-hydroxypyrimidine	0.5	30.8				0.0303	0.192	1.813	1.061	2.6997	1.404	0.04	1.179	2.476	0.886	0.264
A-1317	431.2	1112.4	450.119	452.127	432.122	7292.25	2	2	Tier 3 one-reaction											0	6	158	0.0303	0.224	0.2	0.888	0.229	0.659	0.258	0.275	0.089	0.807	0.161
A-1319	431.5	1113	503.094	507.107	35.9845	3170	1	2	Unidentified														0	1.519	0.63	0.694	0.966	0.618	1.361	0.87	0.935	0.6	1.1
A-1320	431.5	1113.1	303.08	305.086	69.0214	98977.5	1	1	Tier 3 one-reaction											0	3	161	0	1.154	1.304	1.07	0.994	0.862	0.675	0.722	0.818	1.082	0.84
A-1321	431.5	1113.1	285.098	287.105	102.079	9520.27	2	2	Tier 3 one-reaction											0	10	214	0	1.034	2.091	0.849	1.124	1.088	1.264	0.799	0.833	0.964	1.042
A-1322	431.7	1113.5	413.153	415.159	179.095	36025	1	1	Tier 2						AXA00188000		2(N)-Methyl-norsalsolinol	0.01	37.4				0	1.386	0.059	0.769	1.512	1.41	1.51	1.209	0.418	1.269	1.251
A-1323	432.1	1114.7	393.112	395.117	159.054	4432.4	1	1	Tier 3 one-reaction											0	35	477	0.1212	0.2057	0.518	2.191	0.707	1.405	0.811	1.33	1.654	1.085	2.294
A-1324	432.2	1114.9	460.117	462.124	226.059	3254	1	1	Tier 3 zero-reaction											1	19	408	0	0.934	1.641	0.716	0.601	0.754	0.798	0.877	1.641	0.54	0.467
A-1326	432.4	1115.5	322.59	324.597	177.064	7156.64	2	2	Tier 3 one-reaction											0	33	626	0	0.24	0.412	2.141	0.617	1.248	0.764	1.039	0.977	0.944	2.102
A-1327	432.7	1116	372.59	374.597	277.063	1721.5	2	2	Tier 3 one-reaction											0	16	293	0.1515	2.642	0.3628	1.57	0.678	1.661	2.14	0.729	0.83	1.431	1.301
A-1328	433.5	1118.6	361.619	363.626	255.122	2933.2	2	2	Tier 3 one-reaction											0	7	269	0	1.065	1.6	1.26	0.883	1.012	1.119	1.132	0.871	1.006	1.278
A-1329	433.8	1120.4	455.164	457.17	221.106	10871.2	1	1	Tier 3 one-reaction											0	16	156	0	0.574	1.758	0.512	1.165	0.477	0.621	0.454	0.751	0.712	1.029
A-1330	434	1121.3	395.106	397.113	161.048	8455.89	1	1	Tier 2						AAA00970000	C05639	4,6-Dihydroxyquinoline	0.86	78.9				0	1.282	1.283	1.19	0.807	0.798	0.765	1.124	1.154	1.374	0.796
A-1331	434.3	1123.1	316.092	318.099	164.068	23913.1	2	2	Tier 3 zero-reaction											6	68	616	0	0.12	0.087	0.11	0.179	0.131	5.201	3.895	3.565	6.504	4.224
A-1334	436	1132.1	306.103	308.11	144.09	4923.14	2	2	Tier 3 one-reaction											0	17	254	0	0.998	0.878	0.945	1.116	0.931	1.164	0.961	0.752	0.875	0.838
A-1335	436.3	1133.5	549.064	551.07	315.006	6530.57	1	1	Tier 3 only two-reaction											0	0	72	0	0.451	0.307	0.438	0.542	0.472	0.444	0.416	0.331	0.47	0.348
A-1336	436.3	1134	336.09	338.096	102.031	21992.9	1	1	Tier 3 zero-reaction											6	52	600	0	0.364	0.153	0.365	0.437	0.187	1.488	3.533	2.443	2.048	1.733
A-1337	436.5	1134.7	330.079	332.086	96.0208	15313.9	1	1	Tier 3 one-reaction											0	4	314	0	1.208	0.804	1.066	1.436	1.112	1.238	0.95	0.802	0.903	1.104
A-1339	437.1	1138.1	299.111	301.118	130.106	2670	2	2	Unidentified														0	1.313	0.531	1.608	1.426	1.516	1.189	1.228	1.057	1.41	1.015
A-1340	437.3	1139	298.112	300.118	128.107	22191	2	2	Tier 3 one-reaction											0	4	44	0	1.052	0.41	1.345	1.188	0.971	0.931	0.838	0.661	1.115	0.858
A-1341	437.3	1139.1	276.08	278.087	42.0218	184744	1	1	Tier 3 one-reaction											0	3	196	0	1.068	0.405	1.354	1.126	1.24	0.914	1.019	0.833	1.236	0.934
A-1342	437.3	1139.2	358.602	360.608	249.087	3059.38	2	2	Tier 3 zero-reaction											2	41	612	0	0.929	1.628	1.451	1.027	1.482	0.764	1.844	2.258	0.936	0.786
A-1343	437.4	1139.5	394.179	396.186	160.121	12046.7	1	1	Tier 3 zero-reaction											2	12	167	0	2.054	0.795	2.048	1.125	1.097	1.321	1.013	1.026	1.043	1.012
A-1344	438.6	1145.9	354.101	356.108	240.086	9651.13	2	2	Tier 3 one-reaction											0	29	476	0	0.299	0.504	1.981	0.551	1.455	0.811	1.951	1.44	1.773	3.347
A-1345	438.7	1146.6	300.08	302.087	132.042	3441.09	2	2	Tier 3 zero-reaction											7	69	753	0	0.304	0.737	2.097	0.635	1.364	0.744	1.866	1.655	1.151	2.802
A-1347	439.3	1149.9	353.585	355.592	119.527	13182	1	1	Unidentified														0	0.377	0.48	2.29	0.719	1.248	0.759	1.292	1.376	1.185	2.378
A-1349	439.9	1153.5	362.099	364.106	256.081	25282.7	2	2	Tier 3 zero-reaction											1	2	306	0	0.401	0.53	2.02	0.68	1.192	0.751	1.146	1.331	0.93	1.825
A-1350	440	1153.6	362.186	364.195	128.128	3200	1	1	Unidentified														0.0303	2.423	1.423	2.174	1.895	1.875	1.976	1.072	2.049	2.034	1.863
A-1351	440.2	1155	367.431	369.437	133.373	4324	1	1	Unidentified														0.0303	0.459	0.407	1.341	1.249	1.451	0.301	0.773	0.597	1.075	0.567
A-1352	440.6	1156.9	360.174	362.183	126.115	5782.4	1	1	Tier 3 only two-reaction											0	0	63	0	1.281	0.996	1.242	0.837	0.989	1.23	1.072	1.125	1.249	1.095
A-1353	440.7	1157.4	341.64	343.647	215.163	3606.17	2	2	Tier 3 one-reaction											0	5	38	0	1.547	0.665	1.086	1.015	1.012	0.954	0.888	0.973	1.379	1.002
A-1355	441.3	1160.7	405.232	407.238	171.173	4802	1	1	Tier 3 only two-reaction											0	0	23	0	1.896	0.884	1.276	0.795	1.439	1.97	0.909	1.435	1.572	1.591
A-1356	441.4	1161.3	314.119	316.125	160.121	4434.32	2	2	Tier 2						AXA00288000	C02728	Isomer 1 of N(6)-Methyllysine	0.83	50.9				0	1.965	0.831	1.968	1.083	1.09	1.207	1.034	1.065	1.029	0.926
A-1357	441.4	1161.5	319.645	321.652	85.5867	5824.55	1	1	Unidentified														0	2.95	1.141	1.778	1.02	1.762	2.457	1.36	1.891	1.796	2.138
A-1359	441.6	1162.6	307.111	309.118	146.105	2256	2	2	Tier 2						AAA00743000	C01186	(3S,5S)-3,5-Diaminohexanoic acid	0.75	101.2				0	1.4	1.319	1.158	1.269	1.051	0.862	0.738	0.988	1.214	1.024
A-1360	442	1164.4	321.127	323.133	174.137	15124.8	2	2	Tier 3 one-reaction											0	9	126	0	1.426	1.24	1.09	1.116	1.19	1.201	0.908	0.919	1.067	0.943
A-1361	442.2	1165.7	357.101	359.107	246.086	1952.8	2	2	Tier 3 zero-reaction											2	28	442	0	1.137	0.939	1.192	0.724	0.959	0.956	0.744	1.128	0.83	0.746
A-1363	442.9	1169.4	473.149	475.155	239.09	3074.59	1	1	Tier 3 one-reaction											0	29	386	0	1.093	0.383	1.77	1.034	1.561	0.691	1.304	0.956	2.351	0.729
A-1364	443	1169.8	348.096	350.102	228.075	7700.76	2	2	Tier 3 zero-reaction											1	27	457	0	1.893	1.645	3.024	3.537	1.922	1.663	1.45	1.541	1.799	1.887
A-1365	443.1	1170.6	353.604	355.61	239.091	8635.43	2	2	Tier 3 one-reaction											0	29	386	0	1.197	0.364	1.746	0.681	0.962	0.51	1.094	1.079	1.37	0.697
A-1366	443.4	1172.2	379.168	381.175	145.11	60602.6	1	1	Tier 3 zero-reaction											1	19	300	0	2.267	0.074	0.529	1.879	1.003	1.872	0.709	0.357	0.934	1.512
A-1367	443.6	1173.2	367.092	369.098	266.067	4217.4	2	2	Tier 3 one-reaction											0	13	245	0	0.996	1.505	1.138	1.16	0.921	1.254	1.104	0.841	0.909	1.218
A-1368	444	1175.5	320.574	322.581	173.031	3834	2	2	Tier 3 one-reaction											0	16	220	0.0303	0.86	0.414	1.349	1.201	0.989	1.291	0.758	0.976	0.973	1.321
A-1370	444.6	1178.8	317.061	319.068	166.005	6186	2	2	Tier 3 only two-reaction											0	0	75	0	1.241	0.418	1.694	1.065	0.972	0.809	1.14	1.008	1.627	0.887
A-1371	444.6	1178.9	430.154	432.16	196.096	6734.18	1	1	Tier 3 one-reaction											0	14	350	0	1.121	0.541	1.197	1.214	1.303	0.804	1.305	0.911	1.436	1.204
A-1372	444.7	1179.2	462.253	464.26	228.195	6034.48	1	1	Tier 3 only two-reaction											0	0	13	0	0.886	0.693	1.045	0.731	0.973	1.366	1.32	1.091	1.045	0.835
A-1373	444.8	1179.5	362.117	364.123	128.058	55520.2	1	1	Tier 3 zero-reaction											1	16	273	0	1.183	0.356	1.801	1.396	1.273	0.809	1.282	1.166	1.932	1.064
A-1375	444.9	1180.1	321.109	323.115	174.101	3886.64	2	2	Tier 3 zero-reaction											1	35	280	0	1.205	3.791	1.008	1.604	0.891	1.298	1.021	1.11	0.943	1.206
A-1376	444.9	1180.2	348.156	350.163	228.195	235415	2	2	Tier 3 only two-reaction											0	0	13	0	0.774	0.728	0.945	0.572	1.027	1.335	1.22	1.108	1.033	1.054
A-1377	445.1	1181.1	298.087	300.094	128.058	5.38805e+06	2	2	Tier 3 zero-reaction											1	16	273	0	1.223	0.346	1.651	1.251	1.102	0.819	1.195	1.055	1.741	0.965
A-1378	445.1	1181.5	696.307	700.32	229.197	2836.57	1	2	Tier 3 only two-reaction											0	0	5	0	1.13	0.811	1.03	0.676	1.475	1.477	1.567	1.306	1.093	1.081
A-1382	446.6	1189.3	278.085	280.091	44.0263	5843.65	1	1	Tier 3 zero-reaction											1	16	545	0	0.945	0.889	1.294	1.674	0.936	1.297	2.014	1.243	1.979	1.881
A-1383	446.8	1190.3	308.558	310.565	149	8097.73	2	2	Tier 3 only two-reaction											0	0	47	0.0303	1.946	0.973	0.91	1.269	0.729	0.991	0.879	1.057	0.965	1
A-1384	447	1191.5	279.04	281.046	89.963	4137.67	2	2	Unidentified														0.0303	2.082	0.971	0.852	1.384	0.849	1.042	0.773	1.039	1.015	1.08
A-1387	447.6	1194.7	335.106	337.112	202.095	4958.44	2	2	Tier 3 one-reaction											0	19	392	0	0.85	1.464	0.996	0.881	0.986	0.876	0.835	0.774	1.134	1.128
A-1388	448	1197	363.653	365.66	259.19	5569.04	2	2	Tier 1	AXA01236000	HMDB0028954	Lysyl-Isoleucine	0.12	1.8									0	1.033	3.792	0.709	1.143	0.829	1.012	1.261	0.881	0.816	1.154
A-1389	448	1197	421.179	423.186	187.121	91203.6	1	1	Tier 3 one-reaction											0	22	261	0	0.598	2.109	0.637	1.028	0.672	0.652	0.602	0.687	0.681	0.97
A-1390	448.8	1201.5	337.086	339.093	206.056	13936	2	2	Tier 3 one-reaction											0	8	220	0	1.135	0.706	1.32	1.43	1.007	1.738	1.274	0.833	1.06	1.443
A-1391	448.9	1201.7	336.087	338.093	204.057	83989.8	2	2	Tier 3 one-reaction											0	3	161	0	1.008	0.688	1.156	1.135	1.015	1.644	1.228	0.747	1.039	1.509
A-1392	449.1	1202.9	316.093	318.099	164.069	7711.67	2	2	Tier 3 zero-reaction											6	74	774	0	0.256	0.144	0.148	0.212	0.236	5.118	4.04	3.164	5.897	4.766
A-1393	449.1	1203.1	378.083	380.089	144.024	31783.6	1	1	Tier 3 one-reaction											0	1	42	0	1.703	1.022	1.027	1.65	1.165	1.178	0.824	0.716	1.131	1.002
A-1396	449.7	1206.4	457.065	459.072	446.014	1920	2	2	Tier 3 one-reaction											0	4	99	0.1212	0.859	0.6178	1.26	1.113	0.775	0.99	0.907	0.762	1.168	0.827
A-1398	449.9	1207.4	400.065	402.07	166.006	4185.6	1	1	Tier 3 one-reaction											0	1	25	0	1.931	1.22	1.123	1.701	1.157	1.24	0.85	0.62	1.154	1.033
A-1401	451	1213.1	356.093	358.1	244.07	3268.8	2	2	Tier 3 zero-reaction											2	29	464	0.0303	0.794	2.023	0.293	0.7124	0.507	0.989	0.939	2.321	0.746	0.846
A-1402	451	1213.1	593.163	595.167	359.104	5494.44	1	1	Tier 2						AXA01449000		Avenanthramide 2s	6.72	77.2				0.0606	0.384	1.609	0.768	0.4117	1.528	0.3627	0.575	1.491	0.585	0.16
A-1403	451	1213.2	501.114	505.128	34.005	21679.8	1	2	Unidentified														0	2.222	1.14	0.944	1.526	0.903	1.16	1.023	1.118	1.014	1.092
A-1404	451	1213.4	478.127	480.134	244.069	5160	1	1	Tier 2						APA00639000	C05901	Piceatannol	9.31	148.4				0.0606	0.159	2.362	0.353	0.1456	0.393	0.1283	1.204	2.659	0.468	0.286
A-1405	451.7	1216.9	360.119	362.125	252.121	8401.55	2	2	Tier 3 one-reaction											0	9	284	0	0.825	0.653	1.014	0.779	1.007	0.849	0.851	0.953	1.272	1.225
A-1406	451.8	1217.8	366.1	368.107	132.042	8323.24	1	1	Tier 3 zero-reaction											7	65	699	0	0.362	1.535	1.025	0.41	0.925	0.403	1.188	2.576	0.609	0.931
A-1407	451.9	1218.2	486.18	488.187	252.122	3960.29	1	1	Tier 1	AXA01296000	HMDB0029019	Prolyl-Histidine	1.07	12.8									0	0.84	0.643	0.941	0.859	1.085	0.964	0.815	0.858	1.148	1.25
A-1408	451.9	1218.3	311.083	313.089	154.05	16645.3	2	2	Tier 3 one-reaction											0	11	162	0.0909	0.169	2.689	0.679	0.0789	1.084	0.0556	0.826	2.425	0.789	0.138
A-1409	452.8	1222.7	322.089	324.096	176.062	2666.24	2	2	Tier 3 one-reaction											0	3	104	0	0.886	0.765	1.277	1.075	1.072	0.699	0.786	0.276	0.708	0.628
A-1410	453	1223.8	445.076	447.083	422.035	2401.2	2	2	Tier 3 one-reaction											0	2	67	0	0.631	0.687	0.804	2.65	0.801	1.187	0.623	0.83	0.671	0.645
A-1413	453.7	1227.9	271.101	273.107	74.0846	174258	2	2	Tier 1	AAA00641000	C00986	1,3-Diaminopropane	0.38	1.5									0	1.2	1.209	0.954	1.316	0.961	0.79	0.94	0.894	0.897	0.927
A-1415	453.9	1228.8	550.157	554.17	83.0479	7026	1	2	Tier 3 zero-reaction											1	1	141	0.0303	0.168	3.114	0.688	0.162	1.182	0.0748	0.837	2.734	0.788	0.182
A-1416	454.4	1231.5	275.582	277.589	83.0483	10441.7	2	2	Tier 3 zero-reaction											1	1	141	0	0.239	3.05	0.658	0.207	1.001	0.144	0.851	2.7	0.762	0.221
A-1418	454.6	1232.6	590.092	592.099	356.034	2419.33	1	1	Tier 3 one-reaction											0	5	114	0.0303	0.58	1.331	0.694	0.89	0.649	0.707	0.656	0.715	0.793	0.966
A-1419	455	1234.8	271.575	273.581	75.0323	144777	2	2	Tier 3 zero-reaction											1	21	438	0	1.215	1.151	1.098	1.222	0.885	0.916	0.776	0.852	1.006	1.055
A-1420	455.1	1235.4	272.574	274.581	77.0319	14538.6	2	2	Unidentified														0	1.424	1.141	1.221	1.279	1.057	1.159	0.879	0.887	1.057	1.03
A-1421	455.4	1237	328.116	330.124	188.116	2295.75	2	2	Tier 3 zero-reaction											3	24	212	0	0.545	3.108	0.684	0.701	0.96	0.756	0.534	0.744	0.733	0.996
A-1422	455.5	1237.7	529.109	533.122	61.9997	6328.13	1	2	Tier 3 only two-reaction											0	0	1	0	1.29	1.117	0.874	1.273	0.796	1.022	0.746	1.019	0.922	1.004
A-1423	455.6	1238	272.1	274.106	76.0839	11260.6	2	2	Unidentified														0	1.172	1.346	1.056	1.429	1.079	0.84	0.998	1.016	0.998	1.017
A-1424	455.7	1238.9	346.596	348.602	225.075	5573.27	2	2	Tier 3 one-reaction											0	21	414	0.0303	0.246	1.556	0.335	0.1351	0.627	0.149	1.506	4.346	0.687	0.259
A-1427	456.7	1244.3	312.601	314.608	157.085	4589.86	2	2	Tier 3 one-reaction											0	12	211	0	1.171	1.015	1.08	1.162	0.85	1.124	0.893	0.881	1.29	1.022
A-1428	456.8	1244.7	286.098	288.104	104.079	3714.83	2	2	Unidentified														0	1.14	2.344	0.832	1.436	1.357	1.316	0.822	0.926	1.098	0.907
A-1429	456.9	1245	285.098	287.105	102.08	41106.3	2	2	Tier 3 one-reaction											0	10	214	0	1.095	2.024	0.725	1.412	1.044	1.253	0.795	0.807	0.953	0.842
A-1430	457.3	1247.4	328.135	330.141	188.152	4137.17	2	2	Tier 2						AAA01671000	C01037	7,8-Diaminononanoic acid	0.38	74.9				0	1.32	0.864	0.896	0.894	1.351	1.255	1.222	0.704	0.986	1.322
A-1431	457.7	1249.5	349.104	351.11	230.09	12956	2	2	Tier 3 zero-reaction											1	19	431	0	1.435	0.833	1.618	1.16	1.432	1.136	1.165	1.013	1.734	1.274
A-1434	458.2	1251.9	319.627	321.633	171.137	3491.22	2	2	Tier 3 only two-reaction											0	0	36	0	0.963	1.065	0.65	1.091	0.59	0.706	0.61	0.65	0.734	1.287
A-1435	458.4	1252.6	314.119	316.125	160.121	18946.2	2	2	Tier 2						AXA00288000	C02728	N(6)-Methyllysine	0.05	142.2				0	0.894	1.571	0.937	0.686	0.927	0.511	0.709	0.662	1.051	0.693
A-1436	458.8	1254	298.124	300.131	128.131	2675	2	2	Tier 3 one-reaction											0	1	52	0	1.378	0.531	0.932	0.568	0.946	1.08	0.864	1.152	0.833	1.025
A-1437	458.9	1254.2	321.108	323.115	174.1	79286.6	2	2	Tier 3 zero-reaction											1	35	276	0	0.355	0.538	1.039	0.457	1.259	0.467	0.919	0.441	0.684	0.734
A-1438	458.9	1254.3	408.08	410.087	348.044	11388.1	2	2	Tier 3 zero-reaction											3	19	288	0	0.596	0.897	0.869	1.114	0.647	0.926	0.56	0.826	0.776	1.109
A-1439	458.9	1254.4	284.613	286.62	101.109	26136.7	2	2	Tier 3 only two-reaction											0	0	10	0	1.979	0.371	1.312	0.6	1.218	1.076	0.915	0.975	0.972	0.927
A-1441	459.6	1256.6	382.603	384.61	297.09	292059	2	2	Tier 3 zero-reaction											1	10	280	0	1.274	1.13	0.952	1.842	0.836	1.223	1.014	0.655	0.842	0.891
A-1442	459.7	1256.9	315.074	317.083	162.032	4874.8	2	2	Tier 2						AAA00646000	C15606	Isomer 1 of 1,2-Dihydroxy-5-(methylthio)pent-1-en-3-one	5.37	132.7				0.1515	1.468	0.805	1.012	1.442	1.124	1.158	1.132	1.2191	1.109	0.906
A-1443	459.8	1257.2	299.588	301.594	131.059	47181.8	2	2	Tier 3 zero-reaction											8	60	571	0	1.179	0.614	1.446	1.355	0.982	1.339	0.966	0.846	1.299	1.24
A-1444	460	1258	326.635	328.64	185.153	5095.85	2	2	Tier 3 one-reaction											0	2	34	0	1.144	0.455	0.687	0.703	0.307	1.202	0.608	1.123	0.773	0.832
A-1446	460.1	1258.2	408.08	410.087	174.021	5162.5	1	1	Tier 3 only two-reaction											0	0	51	0	0.596	0.897	0.869	1.025	0.647	0.926	0.56	0.826	0.776	1.109
A-1448	460.3	1258.9	378.083	380.089	144.024	9253.82	1	1	Tier 3 one-reaction											0	1	42	0	1.537	0.952	0.97	1.649	1.14	1.188	0.911	0.7	1.044	0.953
A-1450	461	1261.2	348.156	350.163	228.196	9124.33	2	2	Tier 3 only two-reaction											0	0	13	0	0.722	0.692	0.888	0.584	0.894	1.352	0.996	1.16	0.939	1.111
A-1451	461.5	1262.9	312.577	314.584	157.038	3104.8	2	2	Tier 3 zero-reaction											1	19	278	0.0606	0.85	0.43	1.257	1.18	1.036	1.717	1.075	1.306	0.795	1.641
A-1452	461.5	1263	342.11	344.116	108.052	5436	1	1	Unidentified														0	1.429	0.807	0.974	0.794	1.377	1.328	1.076	0.594	1.016	1.291
A-1453	461.6	1263.3	317.13	319.138	83.0721	3069	1	1	Unidentified														0	1.1	1.396	0.957	1.088	1.02	1.044	0.987	0.862	0.975	0.939
A-1454	462.5	1266	330.079	332.086	96.0208	23211.9	1	1	Tier 3 one-reaction											0	4	314	0	1.353	0.816	1.182	1.688	1.148	1.433	0.919	0.701	0.82	1.106
A-1455	462.5	1266.1	317.593	319.6	167.069	9585.33	2	2	Tier 3 one-reaction											0	20	251	0	2.918	0.389	1.182	2.096	0.606	1.928	1.726	1.058	1.374	1.042
A-1456	463.3	1268.8	362.645	364.652	257.174	4751.16	2	2	Tier 3 one-reaction											0	1	26	0	0.878	7.673	0.704	1.138	0.802	1.11	0.84	0.683	0.465	0.872
A-1457	463.4	1269.1	401.128	403.134	167.069	8499.35	1	1	Tier 3 one-reaction											0	20	251	0	2.14	0.402	1.015	1.833	0.61	1.839	1.333	1.215	1.177	0.805
A-1458	463.5	1269.6	503.103	505.11	269.045	2707.45	1	1	Tier 3 one-reaction											0	2	99	0	1.948	1.129	1.475	2.028	1.332	1.654	1.847	1.398	1.313	1.255
A-1459	463.6	1269.8	336.072	338.079	102.014	10786.1	1	1	Tier 3 one-reaction											0	2	51	0	1.49	0.88	1.232	1.234	1.193	1.007	1.031	1.052	1.177	1.111
A-1461	463.9	1270.9	298.088	300.094	128.059	3829.25	2	2	Tier 3 zero-reaction											1	16	273	0	1.145	0.37	1.488	1.151	0.978	0.766	1.12	1.03	1.602	0.858
A-1462	464.4	1272.4	333.163	335.169	99.1045	1.17852e+06	1	1	Tier 2						AXA02988000		2-Methylpiperidine	0.67	154				0	0.681	0.214	2.037	0.204	0.36	0.426	0.515	8.64	0.243	0.213
A-1463	465	1274.3	356.095	358.101	122.037	4682.2	1	1	Tier 1	AXA00106000	HMDB0000750	3-Hydroxymandelic acid	0.69	24.1									0	0.916	2.158	0.413	0.889	0.445	0.731	0.863	1.306	0.426	1.005
A-1464	465.1	1274.6	474.068	476.074	240.009	369280	1	1	Tier 3 only two-reaction											0	0	50	0.0303	0.583	1.102	0.928	1.439	0.82	1.089	0.71	0.882	0.99	1.117
A-1465	466	1277.7	386.091	388.098	152.033	101966	1	1	Tier 3 zero-reaction											3	12	425	0	1.273	0.779	1.198	1.103	1.186	0.998	1.072	0.898	1.12	1.035
A-1466	466	1277.9	328.116	330.123	188.116	7507.68	2	2	Tier 3 zero-reaction											3	24	212	0	0.574	1.708	0.644	0.797	0.816	0.697	0.507	0.642	0.904	0.952
A-1468	466.2	1278.3	360.096	362.103	252.075	6964.74	2	2	Tier 2						AAA00974000	C05648	5-Hydroxy-N-formylkynurenine	0.93	82.5				0	0.577	0.874	1.67	1.601	1.292	1.072	0.608	0.781	1.585	0.722
A-1470	467.4	1282.4	278.108	280.115	88.1002	479945	2	2	Tier 1	AAA00758000	C00134	1,4-diaminobutane	0.53	6.2									0	1.173	0.42	0.934	0.638	0.496	1.481	0.861	1.322	0.793	0.483
A-1472	467.8	1283.6	308.077	310.084	148.038	3657.18	2	2	Tier 3 zero-reaction											6	56	635	0	1.274	0.484	1.211	1.719	0.696	1.876	0.972	2.399	2.434	1.443
A-1473	467.8	1283.8	553.058	555.061	319	2374.53	1	1	Tier 3 only two-reaction											0	0	79	0.0303	1.443	0.838	1.187	1.404	1.198	1.242	1.025	0.981	1.012	1.083
A-1474	468	1284.4	323.587	325.594	179.058	2518.96	2	2	Tier 3 zero-reaction											2	43	399	0	0.857	1.29	1.766	1.545	1.027	1.045	0.491	0.806	1.221	0.82
A-1475	468.1	1284.7	435.158	437.165	201.1	2966.5	1	1	Tier 3 one-reaction											0	26	404	0	1.204	0.559	1.318	1.344	0.856	1.52	0.933	0.993	1.327	1.387
A-1476	468.2	1284.8	370.088	372.095	272.06	8060.72	2	2	Tier 2						AXA01578000		Fukiic acid	8.87	152.6				0	0.45	0.89	1.051	1.087	1.153	1.616	1.996	0.953	1.006	2.772
A-1477	468.2	1284.9	343.614	345.62	219.111	5311.57	2	2	Tier 3 zero-reaction											2	18	525	0	1.012	0.599	1.259	1.444	0.939	1.357	0.963	1.046	1.15	1.348
A-1478	468.3	1285.2	336.09	338.097	204.063	2178.67	2	2	Tier 3 one-reaction											0	19	493	0	0.842	0.456	0.987	1.155	0.925	1.071	1.338	1.031	1.06	1.483
A-1479	468.3	1285.2	467.167	469.173	233.109	3448.91	1	1	Tier 3 one-reaction											0	4	86	0	1.468	1.843	0.786	1.044	1.698	0.941	0.722	0.48	0.393	1.927
A-1481	469	1287.6	347.622	349.628	227.127	5290.23	2	2	Tier 3 one-reaction											0	2	146	0	0.655	1.876	0.475	0.591	0.581	1.162	0.664	0.568	0.66	0.842
A-1482	469.2	1288.4	306.57	308.577	145.023	2331.14	2	2	Tier 3 only two-reaction											0	0	10	0	1.051	0.717	0.889	1.244	0.943	1.058	0.789	0.545	0.788	0.717
A-1483	469.4	1288.8	314.576	316.583	161.036	10226.4	2	2	Tier 3 only two-reaction											0	0	25	0	1.263	0.693	1.533	1.478	1.213	1.324	0.998	0.976	1.379	1.127
A-1484	469.4	1288.9	399.836	401.843	331.555	10374	2	2	Unidentified														0	1.77	0.204	1.6	1.443	1.528	1.747	0.847	0.471	0.726	1.24
A-1485	469.6	1289.5	312.045	314.05	77.987	7847.47	1	1	Tier 3 one-reaction											0	1	36	0	1.634	1.12	1.258	2.153	1.007	0.985	0.918	1.498	1.301	0.892
A-1486	469.7	1289.8	315.575	317.582	163.033	4212.4	2	2	Tier 3 only two-reaction											0	0	4	0	1.339	0.694	1.577	1.425	1.01	1.216	0.972	0.902	1.722	1.274
A-1487	470	1291.1	318.079	320.086	84.0209	5700.57	1	1	Tier 3 one-reaction											0	13	310	0	0.831	1.305	0.807	0.731	1.187	0.647	1.935	2.431	0.877	0.621
A-1488	470.1	1291.1	305.571	307.577	143.026	4810.67	2	2	Tier 3 one-reaction											0	2	51	0	1.258	0.608	1.252	1.294	1.079	1.125	1.078	0.961	1.416	1.068
A-1489	470.2	1291.6	400.087	402.094	332.057	9697.8	2	2	Tier 3 only two-reaction											0	0	96	0	1.971	0.252	1.536	1.777	1.717	2.109	1.065	0.552	0.771	1.361
A-1492	470.3	1291.8	366.1	368.107	132.042	32836.9	1	1	Tier 3 zero-reaction											7	65	697	0	0.586	0.91	1.345	0.435	1.088	0.444	1.97	2.809	0.835	1.699
A-1493	470.3	1292	370.097	372.103	136.039	41429.1	1	1	Tier 3 zero-reaction											1	10	171	0.0909	0.619	1.153	0.752	0.327	1.151	0.2626	2.385	3.556	0.79	0.493
A-1495	471.8	1296.8	301.586	303.592	135.055	2970.64	2	2	Tier 3 zero-reaction											1	10	298	0	0.828	1.079	0.604	0.985	0.658	1.029	2.464	0.619	0.716	0.602
A-1496	472	1297.5	285.59	287.597	103.064	2693.24	2	2	Tier 3 zero-reaction											8	45	513	0	1.367	0.637	1.119	1.271	1.047	1.376	1.025	0.954	1.584	1.401
A-1497	472.2	1298.3	278.582	280.589	89.048	41427.9	2	2	Tier 3 zero-reaction											4	38	514	0	1.116	0.8	1.305	1.218	1.451	1.004	1.118	0.83	0.833	1.687
A-1498	472.4	1298.8	279.582	281.589	91.0477	4051.48	2	2	Unidentified														0	1.32	0.938	1.218	1.289	1.924	0.903	1.184	1.055	1.007	1.924
A-1499	473	1300.8	344.095	346.101	110.037	2551.45	1	1	Tier 3 zero-reaction											2	13	354	0	1.101	0.584	1.501	1.484	0.46	1.269	1.54	0.975	1.224	1.153
A-1500	473.2	1301.6	342.114	344.12	216.111	12252.6	2	2	Tier 3 one-reaction											0	15	319	0	1.261	0.756	1.264	1.023	1.104	1.189	0.944	0.896	1.352	1.84
A-1501	473.4	1302	348.156	350.163	228.195	27986.1	2	2	Tier 3 only two-reaction											0	0	13	0	0.787	0.702	0.918	0.555	1.01	1.368	1.14	1.12	1.072	1.012
A-1502	473.5	1302.5	319.627	321.634	171.137	6753.75	2	2	Tier 3 only two-reaction											0	0	36	0	1.052	0.564	1.218	0.821	0.871	1.49	0.936	1.004	1.177	1.166
A-1503	474.1	1304.4	264.585	266.592	61.053	25979.2	2	2	Tier 3 zero-reaction											1	15	349	0	0.544	1.922	0.459	0.505	0.869	0.44	0.428	0.765	0.291	0.775
A-1504	474.4	1305.4	360.636	362.643	253.155	2149.43	2	2	Tier 3 one-reaction											0	2	85	0.0606	0.538	0.3054	1.108	0.45	2.382	0.623	0.862	0.44	0.881	0.99
A-1505	474.6	1306	302.084	304.091	68.0261	2053.6	1	1	Tier 3 zero-reaction											1	4	236	0	2.069	0.833	1.332	1.103	1.765	1.945	1.825	1.033	1.104	1.057
A-1506	474.8	1306.9	315.084	317.091	162.052	18897.2	2	2	Tier 3 zero-reaction											5	77	620	0.0303	0.094	0.101	0.285	0.255	0.08	2.172	1.883	1.834	2.675	1.967
A-1507	475	1307.3	341.64	343.647	215.163	2539.75	2	2	Tier 3 one-reaction											0	5	38	0.1212	0.777	5.377	0.623	0.282	0.294	0.548	0.505	0.947	0.212	0.545
A-1508	476.1	1311.1	338.101	340.107	208.084	7129.11	2	2	Tier 2						AAA01012000	C05647	Formyl-5-hydroxykynurenamine	0.42	30.4				0	1.679	1.06	2.125	1.677	1.785	1.756	1.411	1.291	1.902	1.448
A-1509	476.5	1312.4	474.133	476.139	240.075	3206.48	1	1	Tier 2						AXA02846000		3',4'-Dihydroxychalcone	8.23	120.4				0	1.37	0.558	1.198	0.923	1.252	1.219	0.861	0.784	0.964	1.188
A-1510	476.7	1313	347.622	349.628	227.127	6350.38	2	2	Tier 3 one-reaction											0	2	146	0	0.579	1.995	0.508	0.686	0.576	1.307	0.638	0.522	0.642	0.857
A-1511	476.8	1313.3	363.101	365.108	258.085	10679.7	2	2	Tier 3 zero-reaction											3	30	477	0	1.333	0.744	1.116	1.234	1.167	1.088	0.909	0.888	1.053	0.851
A-1512	477.2	1314.7	319.146	321.154	85.0878	22695.2	1	1	Unidentified														0	0.761	0.556	0.709	0.665	0.742	0.451	0.465	0.466	0.649	0.573
A-1513	477.5	1315.8	322.581	324.588	177.046	2288.11	2	2	Tier 3 zero-reaction											1	16	228	0	1.706	0.824	1.419	0.926	1.329	1.861	1.088	0.821	1.409	1.543
A-1514	477.8	1316.5	400.065	402.071	166.007	6042.35	1	1	Tier 3 one-reaction											0	1	26	0	2.326	1.073	1.043	1.701	1.272	1.301	0.898	0.893	1.112	1.012
A-1515	477.9	1317	308.575	310.582	149.034	1676.5	2	2	Tier 3 one-reaction											0	13	314	0.1818	2.0028	1.398	0.94	3.7084	1.961	3.582	1.291	0.995	1.38	0.6797
A-1516	478.1	1317.8	316.092	318.099	164.068	208164	2	2	Tier 3 zero-reaction											6	74	774	0	0.048	0.054	0.054	0.058	0.054	5.73	4.049	3.677	7.204	4.881
A-1517	478.3	1318.2	292.105	294.111	116.093	26315	2	2	Unidentified														0	0.748	1.897	0.747	1.008	0.802	0.692	0.685	0.824	0.808	0.848
A-1518	478.8	1320.1	363.653	365.66	259.19	2828.78	2	2	Tier 2						AXA01237000		Lysyl-Leucine	0.77	103.3				0.0303	1.605	0.399	0.968	1.282	0.479	2.049	1.162	1.029	0.707	1.2
A-1519	478.9	1320.5	378.083	380.089	144.024	50991	1	1	Tier 3 one-reaction											0	1	42	0	1.72	0.987	1.059	1.815	0.992	1.28	0.91	0.736	1.012	1.012
A-1520	479.4	1322	330.079	332.086	96.021	5430.07	1	1	Tier 3 one-reaction											0	4	314	0	1.697	0.587	1.53	1.628	1.389	1.475	0.977	0.772	0.901	1.145
A-1521	480.2	1324.7	535.074	537.081	301.016	2218	1	1	Tier 3 only two-reaction											0	0	52	0.0606	0.592	0.243	2.045	1.656	1.248	1.065	1.093	0.782	1.175	1.834
A-1522	480.6	1325.9	314.119	316.125	160.121	171376	2	2	Tier 3 zero-reaction											2	12	167	0	1.066	0.123	1.19	1.196	1.163	1.332	1.354	0.76	1.187	1.124
A-1524	480.8	1326.6	340.632	342.639	213.147	2739.83	2	2	Tier 3 one-reaction											0	2	54	0	0.943	0.994	0.915	1.045	0.837	1.216	1.034	0.906	1.161	0.966
A-1525	481	1327.1	321.127	323.133	87.0685	4255	1	1	Tier 3 zero-reaction											1	29	397	0	1.423	1.186	0.994	1.199	0.957	1.02	0.991	0.895	0.953	1.013
A-1526	481.1	1327.6	287.598	289.604	107.079	2857.11	2	2	Unidentified														0	1.953	1.069	0.602	0.969	0.917	0.392	0.631	0.665	0.38	0.595
A-1527	481.3	1328.1	359.099	361.106	125.041	9184.89	1	1	Tier 3 only two-reaction											0	0	2	0	0.686	0.981	1.465	0.8	1.485	1.091	1.421	0.974	1.417	2.042
A-1528	481.3	1328.2	311.083	313.089	154.049	18198.9	2	2	Tier 3 one-reaction											0	12	336	0	0.167	2.462	0.726	0.082	0.989	0.024	0.848	2.318	0.811	0.15
A-1529	481.3	1328.4	286.598	288.605	105.079	28304.9	2	2	Tier 3 zero-reaction											1	14	279	0	1.7	1.097	0.595	0.765	0.789	0.593	0.622	0.741	0.461	0.676
A-1531	482.1	1331	325.59	327.595	183.064	15501.8	2	2	Tier 3 one-reaction											0	15	327	0	0.301	0.152	0.612	0.509	0.642	0.429	0.707	0.287	0.577	0.618
A-1532	482.2	1331.2	417.123	419.129	183.065	89945.9	1	1	Tier 3 one-reaction											0	15	327	0	0.54	0.271	1.424	0.763	1.496	0.737	1.226	0.543	0.812	1.051
A-1534	482.3	1331.4	317.129	319.138	83.0709	15905.6	1	1	Unidentified														0	1.211	1.557	1.154	1.227	1.106	1.109	1.044	0.96	1.139	1.176
A-1535	482.4	1331.8	389.128	391.134	155.069	5499.37	1	1	Tier 3 zero-reaction											1	14	272	0	0.81	0.531	1.378	1.057	1.213	0.844	0.986	0.659	1.07	1.2
A-1536	482.6	1332.4	334.098	336.105	200.08	19158.4	2	2	Tier 3 one-reaction											0	11	381	0	1.091	0.514	1.48	0.91	1.424	0.625	1.722	1.179	1.698	1.341
A-1537	483.5	1335.6	337.585	339.592	207.053	1798	2	2	Tier 3 zero-reaction											1	19	240	0.0606	0.4086	0.64	1.862	1.861	1.09	1.058	0.586	0.908	1.204	0.615
A-1538	483.8	1336.4	297.08	299.087	126.043	9922.57	2	2	Tier 3 zero-reaction											2	14	370	0	0.902	0.559	1.075	1.152	0.768	1.027	0.868	0.645	0.992	0.817
A-1539	484.3	1338.1	292.106	294.113	116.095	181069	2	2	Tier 3 zero-reaction											1	9	187	0	0.751	1.965	0.758	1.041	0.789	0.689	0.692	0.883	0.78	0.839
A-1540	484.3	1338.2	370.097	372.103	136.038	3562.17	1	1	Tier 3 zero-reaction											3	24	618	0	0.45	1.881	0.585	0.313	0.749	0.059	1.575	2.973	0.65	0.29
A-1541	484.7	1339.4	412.591	414.598	357.066	2008.33	2	2	Tier 3 one-reaction											0	11	264	0	1.901	1.047	0.702	1.091	0.671	0.837	0.91	0.728	1.068	0.449
A-1542	484.7	1339.6	299.588	301.594	131.059	2713	2	2	Tier 3 zero-reaction											8	60	571	0	1.164	0.995	2.727	1.638	1.824	1.417	1.487	1.955	1.454	2.87
A-1543	484.8	1339.8	327.09	329.097	186.064	36601	2	2	Tier 3 one-reaction											0	16	332	0	1.196	0.747	1.44	0.932	1.211	0.632	1.053	0.914	1.312	0.828
A-1544	484.8	1339.8	400.087	402.094	332.058	1916	2	2	Tier 3 only two-reaction											0	0	87	0	2.043	0.275	1.626	1.725	1.756	2.161	1.075	0.626	0.79	1.271
A-1545	485.7	1342.8	362.645	364.652	257.174	10290	2	2	Tier 3 one-reaction											0	1	25	0	0.698	0.2	1.034	0.949	0.917	1.411	0.977	0.659	1.135	2.075
A-1546	485.8	1343.1	362.099	364.106	128.041	12447.2	1	1	Tier 3 only two-reaction											0	0	36	0	0.615	0.41	1.238	0.64	1.488	0.301	0.607	0.541	0.951	0.503
A-1548	487.2	1347.8	306.122	308.128	144.126	20134.7	2	2	Tier 3 zero-reaction											2	9	105	0	1.681	1.283	0.814	1.679	0.845	0.652	0.803	1.021	0.939	0.775
A-1549	488.1	1350.6	352.098	354.105	236.079	1808.5	2	2	Tier 3 zero-reaction											1	14	299	0	0.762	1.4	0.918	1.052	1.172	0.908	0.837	1.187	0.376	1.192
A-1550	488.4	1351.7	446.163	448.17	212.105	43757.6	1	1	Tier 3 one-reaction											0	3	174	0	1.143	0.49	1.292	0.473	0.879	1.334	1.083	0.879	0.988	0.378
A-1551	488.4	1351.8	321.582	323.589	175.048	1980.33	2	2	Tier 3 zero-reaction											2	28	456	0	0.583	0.745	1.733	1.037	0.735	0.937	0.805	1.29	0.749	2.062
A-1552	489.1	1354	338.088	340.094	104.029	13902.5	1	1	Tier 3 one-reaction											0	3	76	0	0.718	1.575	0.831	0.461	0.76	0.811	0.787	1.001	1.029	0.668
A-1553	489.1	1354	346.596	348.603	225.075	3649.6	2	2	Tier 3 one-reaction											0	21	415	0	0.199	1.171	0.635	0.229	0.584	0.14	2.451	3.715	0.91	0.436
A-1554	489.6	1355.6	388.107	390.114	154.049	52093	1	1	Tier 3 one-reaction											0	12	336	0	0.166	2.614	0.977	0.089	1.032	0.032	1.078	2.527	0.876	0.202
A-1555	489.6	1355.7	311.083	313.089	154.049	355781	2	2	Tier 3 one-reaction											0	12	336	0	0.157	2.82	0.758	0.079	1.005	0.024	0.976	2.615	0.845	0.152
A-1556	489.8	1356.1	312.083	314.089	156.049	37338.2	2	2	Tier 3 only two-reaction											0	0	2	0	0.398	3.186	1.102	0.619	1.496	0.433	1.171	2.783	1.235	0.605
A-1557	489.9	1356.5	306.577	308.584	145.038	8327.17	2	2	Tier 3 zero-reaction											1	25	405	0	1.139	0.899	0.959	1.313	0.792	0.863	0.679	0.879	0.938	0.856
A-1558	489.9	1356.6	257.55	259.557	46.983	2602.12	2	2	Tier 3 only two-reaction											0	0	65	0.0303	1.396	1.92	1.487	1.914	1.301	1.165	1.15	1.597	1.511	1.615
A-1559	490.1	1357.2	501.079	505.093	33.97	7647.52	1	2	Unidentified														0	1.341	0.914	1.113	1.088	1.357	1.043	0.975	0.81	1.01	0.969
A-1560	490.3	1358	359.116	361.122	250.115	4512.83	2	2	Tier 3 one-reaction											0	6	176	0.0303	1.272	0.641	1.12	1.112	1.051	0.974	1.658	0.827	1.158	1.043
A-1561	490.6	1358.9	318.079	320.087	84.0211	23260.5	1	1	Tier 3 one-reaction											0	13	310	0	0.62	1.91	0.53	0.334	0.581	0.105	0.962	2.445	0.603	0.314
A-1562	490.7	1359.2	366.101	368.107	132.042	7296.4	1	1	Tier 3 zero-reaction											7	65	699	0	0.619	0.869	1.39	0.481	1.122	0.485	1.916	2.688	1.056	1.425
A-1563	491.1	1360.1	307.087	309.092	146.057	3866.8	2	2	Tier 3 zero-reaction											7	60	649	0.0303	2.16	1.417	1.988	2.3217	1.859	2.6	2.402	2.273	4.067	2.499
A-1564	491.3	1360.7	324.595	326.602	181.074	1.16603e+06	2	2	Tier 1	AAA00285000	C00082	Tyrosine	0.53	1.7									0	0.938	2.147	0.36	0.613	0.448	0.596	0.382	0.912	0.35	1.014
A-1566	491.6	1361.5	262.053	264.06	27.9948	5200.25	1	1	Tier 3 zero-reaction											1	4	251	0	1.224	1.982	1.064	2.214	1.207	1.11	1.036	1.957	1.143	0.511
A-1567	492.1	1362.8	553.194	557.208	86.0849	13176.5	1	2	Tier 3 one-reaction											0	1	96	0	0.359	0.554	1.114	0.636	1.916	0.719	0.888	0.408	0.697	1.049
A-1568	493.2	1365.7	303.116	305.123	69.0575	33490.4	1	1	Tier 3 one-reaction											0	2	183	0	0.513	0.608	0.934	0.638	1.438	0.739	0.902	0.54	0.745	1.044
A-1569	493.4	1366.2	321.101	323.107	174.085	9461	2	2	Tier 3 only two-reaction											0	0	1	0	1.043	0.74	1.144	0.866	0.997	0.917	0.752	0.719	1.109	1.224
A-1570	493.4	1366.3	433.154	435.161	398.19	1657	2	2	Tier 3 one-reaction											0	11	157	0	1.325	0.503	1.525	1.186	1.159	0.984	1.41	1.087	2.578	1.296
A-1571	494.3	1368.8	320.101	322.107	172.084	49351.1	2	2	Tier 3 zero-reaction											2	9	289	0	1.043	0.735	1.151	0.981	1.082	1.121	0.861	0.779	1.186	1.434
A-1572	494.6	1369.6	301.089	303.094	134.06	3935.91	2	2	Tier 3 zero-reaction											1	5	103	0	1.079	0.651	1.188	1.135	0.601	1.672	1.685	1.627	1.765	1.927
A-1573	494.7	1369.7	418.585	420.591	184.527	5969	1	1	Unidentified														0	0.867	1.072	0.926	1.18	0.706	0.752	0.652	0.772	1.04	0.974
A-1574	494.7	1369.8	297.086	299.092	126.055	61581.5	2	2	Tier 3 zero-reaction											2	3	96	0	0.279	2.139	0.711	0.168	0.945	0.025	1.331	3.72	0.898	0.207
A-1575	494.8	1370	432.057	434.063	197.998	3604.07	1	1	Tier 3 only two-reaction											0	0	43	0	0.481	0.822	0.933	1.368	0.602	1.301	0.6	0.926	0.986	0.942
A-1576	495.1	1370.8	418.585	420.591	369.053	7219.25	2	2	Tier 3 one-reaction											0	2	120	0	0.867	1.072	0.926	1.18	0.706	0.752	0.652	0.772	1.04	0.974
A-1577	495.1	1370.8	298.086	300.092	128.054	7663.6	2	2	Tier 3 only two-reaction											0	0	2	0	0.852	1.326	0.972	0.733	0.949	0.571	1.334	2.423	1.213	0.493
A-1579	495.2	1371.1	274.077	276.084	80.0379	14176.1	2	2	Tier 3 zero-reaction											1	0	198	0	0.975	0.805	0.694	0.909	0.97	0.637	0.539	0.607	1.007	0.953
A-1580	495.2	1371.1	288.08	290.087	108.044	6891.48	2	2	Tier 3 only two-reaction											0	0	130	0	1.563	1.02	1.351	1.943	1.344	1.27	1.829	0.884	1.307	1.08
A-1581	495.7	1372.4	354.571	356.577	241.024	1976.5	2	2	Tier 3 one-reaction											0	6	204	0.0303	0.807	0.926	0.873	1.66	0.804	1.364	0.838	0.932	0.972	0.864
A-1582	496.1	1373.4	353.571	355.578	239.025	10700.5	2	2	Tier 3 one-reaction											0	1	79	0.0303	0.762	1.109	0.804	1.485	0.811	1.101	0.659	0.975	0.763	0.8
A-1583	496.2	1373.6	291.098	293.105	114.08	179226	2	2	Tier 3 zero-reaction											1	4	192	0	0.523	1.057	0.738	0.723	1.445	0.795	0.722	0.875	0.728	1.066
A-1584	496.2	1373.7	292.098	294.105	116.08	20007	2	2	Tier 3 only two-reaction											0	0	1	0	0.673	1.156	0.839	0.866	1.528	1.017	0.844	0.553	0.837	1.145
A-1585	496.2	1373.8	346.614	348.621	112.556	3964.86	1	1	Unidentified														0	0.776	1.349	1.239	0.598	1.402	0.391	0.695	0.675	0.882	0.985
A-1586	496.4	1374.2	437.156	439.163	203.098	23569	1	1	Tier 3 one-reaction											0	7	76	0	0.778	1.445	0.763	0.922	3.369	1.032	0.58	0.334	0.533	1.257
A-1587	496.4	1374.3	294.158	296.165	60.1	2340.67	1	1	Unidentified														0	1.177	0.727	0.953	1.577	1.698	1.12	1.817	0.856	1.017	1.159
A-1588	496.5	1374.4	381.127	383.133	147.068	6238.57	1	1	Tier 3 zero-reaction											1	12	224	0	0.398	4.448	0.316	1.954	0.44	0.606	0.326	1.275	0.505	0.928
A-1589	496.5	1374.4	310.591	312.597	153.065	12460.2	2	2	Tier 3 zero-reaction											1	11	254	0	1.306	0.951	1.083	1.401	1.25	0.831	1.757	0.623	0.892	0.684
A-1591	496.5	1374.5	387.123	389.13	153.065	22020.2	1	1	Tier 3 zero-reaction											1	10	249	0	1.237	0.843	0.887	1.329	1.18	0.839	1.681	0.776	0.75	0.673
A-1592	496.5	1374.6	322.153	324.16	88.095	4744.12	1	1	Unidentified														0	1.346	0.796	1.048	1.26	1.47	1.076	1.785	0.795	0.927	0.902
A-1593	496.9	1375.6	607.205	611.218	140.095	4149.54	1	2	Tier 3 one-reaction											0	1	159	0	2.069	1.256	1.472	1.979	1.175	1.563	1.797	1.469	1.811	1.03
A-1594	497	1375.8	346.158	348.164	112.1	2804	1	1	Tier 3 only two-reaction											0	0	94	0	2.046	1.028	1.302	2.136	1.161	1.169	1.474	1.065	1.541	0.851
A-1596	497.2	1376.4	283.082	285.09	98.0478	2072.5	2	2	Tier 3 one-reaction											0	4	229	0	1.164	0.75	0.818	0.766	1.002	0.84	0.849	0.886	1.317	0.832
A-1598	497.3	1376.6	338.088	340.094	104.03	10499.6	1	1	Tier 3 one-reaction											0	3	76	0	0.752	1.816	0.816	0.443	0.724	0.499	0.813	1.089	1.025	0.7
A-1599	497.5	1377.2	285.572	287.579	103.028	4426	2	2	Tier 3 zero-reaction											2	15	351	0	0.985	0.42	1.198	1.48	0.948	1.193	0.839	0.774	0.969	1.113
A-1600	497.7	1377.6	322.581	324.589	177.046	10358.8	2	2	Tier 3 zero-reaction											1	16	228	0.0606	1.344	0.517	1.405	0.97	1.048	1.387	1.118	0.681	1.37	1.34
A-1601	497.7	1377.8	368.072	370.076	134.013	2701.4	1	1	Tier 3 only two-reaction											0	0	15	0	1.827	0.962	1.28	1.891	1.493	1.53	1.282	0.933	1.246	1.148
A-1602	498	1378.5	323.581	325.589	179.045	1841	2	2	Tier 3 zero-reaction											1	12	337	0.0606	1.557	0.602	1.369	1.27	1.05	1.31	1.441	0.928	1.228	1.091
A-1603	498.1	1378.8	348.072	350.079	114.014	5035.74	1	1	Tier 3 only two-reaction											0	0	26	0	0.963	0.624	0.833	1.003	0.675	0.733	0.674	0.664	0.75	0.612
A-1604	498.4	1379.4	371.16	373.165	274.202	1743.2	2	2	Tier 3 one-reaction											0	1	40	0	1.173	1.266	1.279	1.199	1.001	1.125	0.692	1.054	0.851	1.185
A-1605	498.8	1380.5	401.582	403.588	335.047	2171	2	2	Tier 3 only two-reaction											0	0	67	0	1.833	0.999	1.607	1.939	2.254	1.177	1.252	0.781	1.622	0.98
A-1606	499.4	1382.2	327.108	329.115	186.1	45130.6	2	2	Tier 3 one-reaction											0	15	232	0	1.057	0.484	1.243	0.885	1.43	0.999	1.246	0.874	1.174	2.499
A-1607	500.2	1384.2	403.143	405.15	169.085	12287.8	1	1	Tier 3 zero-reaction											2	11	261	0	0.889	0.082	1.429	1.226	1.181	1.154	1.151	0.632	1.324	1.48
A-1608	500.2	1384.4	348.156	350.163	228.195	32968.9	2	2	Tier 3 only two-reaction											0	0	13	0	0.958	0.714	1.25	0.66	1.49	1.105	1.416	1	1.454	0.919
A-1609	500.5	1385.1	339.624	341.631	211.132	10599.6	2	2	Tier 3 one-reaction											0	1	125	0	0.698	1.164	0.718	0.783	1.143	0.974	0.632	0.612	0.835	1.725
A-1610	500.6	1385.4	318.601	320.607	169.084	6435.67	2	2	Tier 3 zero-reaction											2	11	260	0.0303	1.058	0.108	1.422	1.265	1.228	1.277	1.214	0.567	1.219	1.353
A-1611	501.7	1388.3	332.143	334.149	196.169	2295.41	2	2	Tier 3 only two-reaction											0	0	12	0.0303	0.739	1.157	1.128	1.359	1.08	0.341	0.798	0.983	1.51	0.67
A-1612	501.9	1388.7	264.585	266.591	61.0527	2853	2	2	Tier 3 zero-reaction											1	15	349	0	0.899	1.03	0.803	1.213	0.919	0.723	0.717	0.945	0.507	1.192
A-1613	502.4	1390.1	300.079	302.086	132.041	6224.71	2	2	Tier 3 zero-reaction											7	65	697	0	0.44	2.847	0.77	0.355	0.65	0.346	0.632	1.164	0.731	0.683
A-1614	502.4	1390.1	379.111	381.117	145.053	12102.1	1	1	Tier 3 one-reaction											0	9	130	0	0.899	1.088	0.872	0.727	0.527	0.656	0.824	0.922	0.855	0.74
A-1617	503	1391.7	299.072	301.079	130.027	3322.33	2	2	Tier 3 zero-reaction											4	40	464	0.0909	0.742	0.6514	1.278	0.714	0.629	0.591	1.027	1.153	1.829	0.713
A-1618	503.4	1392.8	270.035	272.04	35.9765	10197.7	1	1	Tier 3 zero-reaction											1	0	0	0	1.239	1.699	2.068	1.152	1.745	0.994	1.051	0.805	2.009	1.851
A-1619	503.8	1393.7	397.158	399.164	163.1	3176.5	1	1	Tier 3 one-reaction											0	16	203	0.0606	0.28	2.592	0.333	0.301	0.232	0.328	0.19	0.75	0.2474	0.733
A-1620	504.1	1394.7	437.12	439.127	203.062	3988.84	1	1	Tier 3 one-reaction											0	6	172	0	1.096	0.799	0.864	1.564	0.745	0.984	0.904	0.791	0.605	0.774
A-1621	504.2	1394.8	344.594	346.601	221.072	3181.6	2	2	Tier 3 one-reaction											0	19	306	0	1.404	0.944	0.895	1.184	0.904	1.351	0.784	0.729	0.85	0.959
A-1622	504.6	1396	411.577	413.583	355.037	6716.44	2	2	Tier 3 only two-reaction											0	0	86	0	1.167	0.924	0.862	1.388	0.685	1.082	0.624	1.156	0.969	0.588
A-1623	504.7	1396.2	318.595	320.602	169.074	16506.9	2	2	Tier 2						AXA00232000		6-Hydroxydopamine	0.3	44.3				0	1.367	1.621	0.315	0.699	0.683	0.97	0.692	1.132	0.263	1.132
A-1625	505.7	1398.7	301.088	303.094	134.059	2750.22	2	2	Tier 3 zero-reaction											5	69	762	0.2424	0.856	3.837	0.9848	2.1407	0.612	1.689	1.671	2.106	1.267	1.542
A-1626	505.8	1399.2	347.639	349.647	227.162	1736.5	2	2	Tier 3 one-reaction											0	1	39	0.0303	0.768	4.221	0.71	0.786	0.723	0.978	0.568	1.001	0.573	0.997
A-1628	506.9	1402.1	306.116	308.122	72.0574	11074.7	1	1	Tier 3 zero-reaction											3	22	428	0	1.281	0.973	0.918	1.097	0.82	0.907	0.863	0.807	1.018	0.775
A-1630	507.8	1404.3	372.049	374.054	137.99	62175.4	1	1	Tier 3 only two-reaction											0	0	9	0.0303	0.668	1.402	0.906	0.394	0.625	0.445	0.616	0.815	0.821	0.603
A-1631	508.3	1405.7	470.209	472.216	236.151	3205.2	1	1	Tier 3 one-reaction											0	4	113	0	2.252	0.178	0.898	1.083	0.923	3.171	0.895	0.477	0.651	0.774
A-1632	508.4	1405.9	523.584	525.591	289.525	11196.4	1	1	Unidentified														0	2.107	0.121	0.724	1.239	0.869	2.848	0.956	0.607	0.644	0.784
A-1633	508.4	1406	470.209	472.216	472.302	2998	2	2	Tier 3 one-reaction											0	1	197	0	2.252	0.198	0.898	1.083	0.923	3.171	0.895	0.477	0.651	0.774
A-1634	508.5	1406.3	297.08	299.087	126.044	4510.08	2	2	Tier 3 zero-reaction											2	14	387	0	1.217	0.565	1.462	1.376	1.074	1.28	0.857	0.903	1.091	1.004
A-1635	508.6	1406.6	300.569	302.575	133.021	3505.5	2	2	Tier 3 one-reaction											0	4	136	0.0303	1.336	0.425	0.861	0.991	0.733	0.659	0.455	0.442	0.702	0.365
A-1636	508.7	1406.8	373.122	375.128	278.127	2404.22	2	2	Tier 1	AXA01302000	HMDB0029029	Prolyl-Tyrosine	0.14	3.2									0	0.732	1.529	0.705	0.947	0.6	0.798	0.436	0.832	0.688	1.418
A-1637	509.2	1408	317.131	319.138	83.0728	3466.6	1	1	Tier 3 one-reaction											0	2	188	0	1.081	1.264	0.947	1.029	0.863	1.046	1.003	0.762	0.994	0.925
A-1638	509.2	1408.1	286.064	288.071	104.011	4438.59	2	2	Tier 3 zero-reaction											3	16	342	0	0.62	0.668	0.895	1.184	0.559	0.978	1.081	3.067	2.751	1.788
A-1639	510.3	1411	390.421	392.427	156.363	7272.62	1	1	Unidentified														0	1.376	0.966	1.164	1.44	0.96	1.202	0.802	0.66	0.954	0.906
A-1640	510.4	1411.1	328.1	330.106	94.0415	13646.2	1	1	Tier 1	AAA00873000	C00146	Phenol	1.08	21.5									0	1.107	1.052	1.324	1.274	1.113	1.019	1.17	0.791	1.287	0.779
A-1641	510.4	1411.2	429.187	431.193	195.129	4830	1	1	Tier 3 only two-reaction											0	0	7	0	0.458	1.009	0.57	0.532	0.656	0.757	0.7	0.582	0.471	0.589
A-1642	511	1412.7	360.635	362.642	253.154	4368.6	2	2	Tier 3 one-reaction											0	2	84	0	0.635	0.433	1.478	0.488	1.297	0.802	1.067	0.807	1.241	1.312
A-1643	511	1412.8	343.122	345.128	109.064	3473.56	1	1	Tier 3 one-reaction											0	2	162	0	1.105	0.376	1.492	0.952	1.204	0.832	0.895	0.988	1.27	0.832
A-1644	511.1	1413.1	288.591	290.597	109.064	3340.31	2	2	Tier 3 one-reaction											0	2	161	0	1.063	0.352	1.359	0.918	1.6	0.888	0.884	0.976	1.19	1.11
A-1645	511.3	1413.7	441.439	443.446	414.762	2063.33	2	2	Unidentified														0.1212	2.021	0.3012	1.349	0.563	1.007	1.878	2.181	0.502	2.69	1.71
A-1646	511.6	1414.4	277.575	279.581	87.0324	2598.5	2	2	Tier 3 zero-reaction											1	18	381	0	1.085	2.032	1.368	1.133	0.822	1.054	0.968	1.173	1.262	0.973
A-1647	512.1	1415.6	378.083	380.089	144.024	183565	1	1	Tier 3 one-reaction											0	1	42	0	1.317	1.051	0.922	1.804	0.98	1.276	0.766	0.678	0.87	0.997
A-1648	512.1	1415.8	330.079	332.086	96.0208	30485.5	1	1	Tier 3 one-reaction											0	4	314	0	1.319	1.056	1.066	1.721	1.004	1.399	0.853	0.753	0.86	1.028
A-1650	514.7	1422.7	370.097	372.104	136.039	4942.62	1	1	Tier 3 zero-reaction											1	10	171	0.0606	0.547	0.812	0.714	0.1759	1.099	0.1513	1.316	1.702	0.768	0.301
A-1651	514.9	1423.1	350.088	352.094	116.03	4068.22	1	1	Tier 3 only two-reaction											0	0	44	0	1.441	1.08	1.103	1.629	1.044	1.432	0.927	0.714	1.043	1.167
A-1652	515	1423.3	331.56	333.566	195.002	3778.44	2	2	Tier 3 one-reaction											0	2	35	0.0606	0.783	1.595	0.334	0.592	0.65	0.511	0.337	0.19	0.1833	0.807
A-1653	515.7	1425.3	347.142	349.149	113.084	3198.48	1	1	Tier 3 one-reaction											0	16	301	0	1.103	4.828	0.377	1.996	0.469	0.741	0.313	1.282	0.463	0.829
A-1655	517.5	1429.9	325.08	327.086	182.044	3365	2	2	Tier 3 zero-reaction											4	13	381	0.1515	0.1545	0.825	0.874	0.177	0.992	0.156	1.304	1.331	0.557	0.59
A-1659	519.1	1434.1	359.055	361.062	249.994	2342.1	2	2	Tier 3 only two-reaction											0	0	44	0	1.585	1.075	1.229	1.789	1.093	1.629	1.143	1.11	1.189	1.242
A-1660	519.1	1434.1	461.144	463.151	227.086	3170.86	1	1	Tier 3 only two-reaction											0	0	26	0	2.257	2.377	2.579	1.594	2.347	1.861	2.498	1.42	2.611	1.39
A-1661	519.2	1434.5	461.144	463.151	454.172	3546.33	2	2	Tier 3 one-reaction											0	16	307	0	2.257	2.377	2.579	1.594	2.347	1.861	2.498	1.42	2.611	1.39
A-1662	519.6	1435.5	299.072	301.079	130.028	4662.56	2	2	Tier 3 only two-reaction											0	0	25	0.0303	1.479	0.651	1.02	1.223	0.912	1.42	1.093	0.666	1.3276	0.999
A-1663	520.1	1436.8	275.577	277.585	83.0372	3255.67	2	2	Tier 3 one-reaction											0	2	198	0.0303	1.184	0.392	1.854	1.32	1.391	1.18	1.133	0.953	1.781	1.367
A-1664	520.1	1437	363.173	365.18	129.115	5100.33	1	1	Tier 3 one-reaction											0	10	196	0.0303	0.286	2.885	0.212	0.343	0.353	0.248	0.295	0.874	0.1691	0.765
A-1665	521.3	1440	363.101	365.108	129.042	2154	1	1	Tier 3 zero-reaction											5	28	357	0	1.46	0.682	1.432	1.321	1.19	0.896	0.9	0.834	1.466	0.744
A-1666	521.4	1440.2	332.575	334.581	197.032	2356.67	2	2	Tier 3 zero-reaction											1	7	195	0	0.495	1.184	1.789	1.189	1.436	0.644	1.262	0.553	1.807	0.722
A-1668	521.8	1441.4	309.583	311.59	151.05	6151.33	2	2	Tier 3 zero-reaction											3	11	271	0	0.07	3.758	0.099	0.014	0.275	0.015	0.671	1.223	0.093	0.076
A-1669	521.9	1441.5	340.632	342.638	213.148	2010	2	2	Tier 3 one-reaction											0	2	54	0.0303	1.008	0.961	0.849	0.555	0.651	1.134	2.148	0.766	0.783	0.692
A-1670	522.1	1442.1	298.106	300.113	128.095	16689.8	2	2	Tier 3 one-reaction											0	8	164	0	0.438	3.23	0.435	0.439	0.707	0.756	0.441	0.898	0.623	0.713
A-1671	522.2	1442.3	344.594	346.601	221.072	56987.8	2	2	Tier 3 one-reaction											0	19	306	0	1.223	1.004	0.873	1.574	0.82	1.248	0.835	0.568	0.665	0.858
A-1672	522.2	1442.3	385.108	387.114	151.049	36426.9	1	1	Tier 3 zero-reaction											3	18	451	0	0.293	2.939	0.564	1.188	0.383	1.038	0.899	1.305	0.46	0.355
A-1673	522.2	1442.3	316.075	318.082	164.034	2369.14	2	2	Tier 3 one-reaction											0	7	112	0	0.809	0.883	0.75	1.592	0.716	0.961	0.79	0.539	1.011	0.909
A-1674	522.2	1442.4	345.594	347.601	223.072	7892.67	2	2	Tier 3 one-reaction											0	22	277	0	1.216	0.932	1.176	2.045	0.789	1.245	0.868	0.73	0.904	1.017
A-1675	522.4	1442.9	316.092	318.098	164.067	2080	2	2	Tier 3 zero-reaction											6	67	613	0.1212	0.785	0.327	1.29	1.401	0.598	1.029	1.804	1.992	1.171	2.509
A-1676	522.4	1443	437.12	439.127	203.062	14481.8	1	1	Tier 3 one-reaction											0	6	172	0	1.141	0.842	1.033	1.89	0.918	1.367	0.94	0.798	0.782	0.912
A-1677	522.7	1443.6	270.585	272.591	73.053	2759.08	2	2	Tier 3 zero-reaction											3	18	409	0	1.212	1.455	0.841	1.19	0.92	0.494	0.9	0.794	1.125	0.994
A-1678	522.7	1443.6	416.629	418.636	365.141	2012.4	2	2	Tier 3 one-reaction											0	4	175	0	0.721	1.447	0.908	1.879	0.745	0.638	0.841	1.025	0.985	0.718
A-1679	522.7	1443.7	378.083	380.089	144.024	12640.5	1	1	Tier 3 one-reaction											0	1	42	0	1.224	0.973	0.919	1.781	0.901	1.28	0.82	0.648	0.835	0.884
A-1680	523.1	1444.8	275.085	277.092	82.0533	15443.7	2	2	Tier 3 one-reaction											0	4	158	0	1.519	0.636	1.135	0.977	1.047	1.139	0.874	0.855	1.259	0.743
A-1681	523.2	1444.9	375.64	377.647	283.164	4928.92	2	2	Tier 1	AXA01175000	HMDB0028890	Histidinyl-Lysine	0.13	2.3									0	0.704	1.414	1.045	0.676	0.743	0.941	0.634	0.923	1.078	0.786
A-1682	523.2	1445.1	317.132	319.138	83.0732	634007	1	1	Tier 3 one-reaction											0	2	188	0	0.446	0.597	1.003	0.591	1.011	0.633	0.938	0.492	0.682	0.967
A-1683	523.3	1445.2	612.268	616.281	145.158	2816.24	1	2	Tier 3 zero-reaction											1	3	23	0	0.359	0.727	1.131	0.575	0.954	0.644	1.099	0.579	0.855	0.897
A-1684	523.4	1445.7	284.108	286.115	100.1	121439	2	2	Tier 3 one-reaction											0	2	101	0	0.354	0.529	0.914	0.56	1.025	0.625	0.96	0.492	0.677	0.866
A-1686	524	1447.2	499.904	501.91	265.846	4192	1	1	Unidentified														0	0.931	0.678	0.592	1.531	0.716	1.415	1.207	0.83	0.528	0.856
A-1687	524	1447.3	426.606	428.613	192.548	4075.43	1	1	Unidentified														0	1.812	0.562	0.729	1.402	0.766	1.286	0.702	0.705	0.642	1.055
A-1688	524.1	1447.3	310.075	312.082	152.034	10662.6	2	2	Tier 3 zero-reaction											3	7	158	0	1.782	0.797	0.846	0.977	0.841	1.249	1.727	1.17	0.997	1.511
A-1689	524.2	1447.7	426.857	428.863	385.596	3461.2	2	2	Unidentified														0	2.027	0.596	0.98	1.624	0.581	1.353	0.72	0.82	0.585	1.259
A-1692	524.8	1449.2	282.069	284.076	96.0214	14971.9	2	2	Tier 3 one-reaction											0	4	312	0	1.271	0.945	1.058	1.645	0.979	1.381	0.73	0.718	0.786	0.966
A-1693	524.8	1449.3	479.131	481.137	245.072	88795	1	1	Tier 3 one-reaction											0	6	207	0	1.434	0.908	1.068	1.706	0.921	1.167	0.772	0.681	0.854	0.913
A-1694	524.8	1449.4	330.079	332.086	96.0207	52574.9	1	1	Tier 3 one-reaction											0	4	318	0	1.205	0.951	1.095	1.714	0.949	1.307	0.837	0.721	0.949	1.022
A-1695	524.9	1449.4	356.594	358.601	245.072	1.1421e+06	2	2	Tier 3 one-reaction											0	6	202	0	1.212	0.906	1.002	1.787	0.992	1.275	0.82	0.652	0.892	1.013
A-1696	524.9	1449.4	393.094	395.1	159.035	6570.48	1	1	Tier 3 one-reaction											0	3	105	0	1.264	1.102	1.036	1.912	1.014	1.29	0.948	0.696	0.901	0.896
A-1697	524.9	1449.5	350.093	352.099	116.035	42028.7	1	1	Tier 3 only two-reaction											0	0	8	0	0.599	1.27	0.571	1.397	0.472	0.452	0.65	0.4	0.673	0.635
A-1698	524.9	1449.6	509.09	511.097	275.032	6697.25	1	1	Tier 3 one-reaction											0	3	168	0.2424	0.828	0.4672	0.5393	1.797	0.6032	0.81	1.27	1.035	0.5557	0.2491
A-1699	525.2	1450.2	485.102	487.109	251.044	323438	1	1	Tier 3 one-reaction											0	27	426	0.1212	1.474	0.9462	1.381	0.602	1.344	1.103	0.437	0.442	2.314	1.198
A-1700	526	1452.5	567.21	571.223	100.1	13969.9	1	2	Tier 3 one-reaction											0	2	101	0	0.313	0.65	1.129	0.553	0.989	0.603	1.03	0.569	0.73	1.089
A-1701	526.7	1454.3	357.594	359.601	247.072	27271	2	2	Tier 3 one-reaction											0	9	265	0	1.41	0.957	1.1	1.73	0.96	1.388	0.795	0.665	0.93	1.043
A-1702	526.9	1454.9	502.063	504.069	268.005	2949.44	1	1	Tier 3 only two-reaction											0	0	36	0.0303	0.846	0.818	0.898	1.141	0.861	1.434	0.912	1.128	1.259	1.244
A-1703	527.1	1455.5	466.206	468.213	464.295	4460.71	2	2	Tier 3 one-reaction											0	16	169	0.0909	3.929	0.0854	0.312	1.488	0.519	3.585	3.253	0.579	2.157	2.626
A-1704	527.2	1455.5	385.108	387.112	302.1	2438.91	2	2	Tier 3 one-reaction											0	7	320	0	0.293	3.062	0.674	1.188	0.479	1.038	0.888	1.534	0.46	0.317
A-1705	527.2	1455.7	465.956	467.962	231.897	4358.67	1	1	Unidentified														0.0909	3.623	0.1247	0.391	1.418	0.399	3.056	2.926	0.424	2.195	2.935
A-1706	527.2	1455.7	424.168	426.175	380.219	1980.57	2	2	Tier 3 one-reaction											0	53	392	0	0.743	0.639	0.983	0.752	1.37	0.983	0.908	0.674	1.481	1.647
A-1707	527.7	1457	418.077	420.082	184.018	2315.5	1	1	Tier 3 only two-reaction											0	0	42	0	1.69	0.602	1.603	1.934	1.311	0.984	1.251	1.064	1.382	0.898
A-1708	530.1	1463.1	314.06	316.067	160.004	2142.43	2	2	Tier 3 one-reaction											0	1	78	0	1.397	0.438	1.785	2.201	1.448	0.952	1.191	1.052	1.57	1.49
A-1709	530.1	1463.3	279.074	281.081	90.0321	2788.29	2	2	Tier 3 zero-reaction											5	41	637	0.303	0.1745	0.614	0.548	0.2	0.1989	0.286	1.415	0.874	2.681	0.757
A-1711	530.6	1464.5	345.624	347.631	223.132	8038.93	2	2	Tier 3 one-reaction											0	2	120	0	1.217	0.845	1.142	0.753	0.823	1.035	0.986	0.742	1.211	1.301
A-1712	530.7	1464.9	392.605	394.612	317.094	6251.76	2	2	Tier 3 one-reaction											0	3	116	0	0.844	0.664	1.082	1.207	0.88	1.528	2.669	1.257	2.462	3.18
A-1714	531.2	1466.2	309.583	311.59	151.049	259970	2	2	Tier 3 zero-reaction											3	18	450	0	0.079	4.3	0.102	0.017	0.289	0.013	0.674	1.542	0.101	0.08
A-1715	531.2	1466.2	401.09	403.096	334.063	5060	2	2	Tier 2						ABA00564000	C18347	5,5'-Dehydrodivanillic acid	7.08	167.8				0	0.467	0.553	0.461	0.809	0.424	0.408	0.385	0.508	0.437	0.413
A-1716	531.3	1466.3	451.172	453.178	217.113	4139.46	1	1	Tier 3 one-reaction											0	4	59	0	0.831	0.854	0.781	1.045	2.103	1.31	0.696	0.582	0.514	1.027
A-1717	531.3	1466.5	597.136	601.149	130.027	3148	1	2	Tier 3 zero-reaction											4	40	464	0	0.924	1.689	1.826	0.875	0.967	0.947	0.796	1.7	1.365	1.093
A-1718	531.8	1467.8	310.583	312.589	153.049	15847	2	2	Tier 2						AXA00957000		Mesalazine	9.87	73				0	0.583	4.91	0.704	0.788	0.83	0.629	1.096	2.053	0.616	0.586
A-1720	532.1	1468.4	299.072	301.079	130.027	10269.3	2	2	Tier 3 zero-reaction											4	40	464	0	0.712	1.406	1.392	0.943	0.893	0.604	0.903	1.395	1.199	1.123
A-1721	532.4	1469.4	456.057	458.063	221.999	14011.1	1	1	Tier 3 only two-reaction											0	0	29	0	0.446	0.479	1.022	0.859	1.113	0.974	1.182	0.563	0.631	1.115
A-1722	532.8	1470.4	335.622	337.628	203.127	2988.22	2	2	Tier 3 one-reaction											0	11	114	0	0.564	1.03	1.248	1.16	0.967	0.992	1.139	0.835	1.043	1.056
A-1724	533.6	1472.5	298.106	300.113	128.095	2271	2	2	Tier 3 one-reaction											0	8	164	0	3.591	0.615	0.565	4.319	0.52	1.697	0.692	1.068	0.657	0.869
A-1725	533.9	1473.4	338.593	340.599	209.069	31147.2	2	2	Tier 3 zero-reaction											1	43	406	0	0.414	0.729	0.357	0.587	0.561	0.674	0.505	0.702	0.213	1.062
A-1726	534.7	1475.4	485.103	487.109	251.044	178137	1	1	Tier 3 one-reaction											0	27	425	0.0303	1.483	2	1.805	0.58	1.377	1.073	0.421	0.427	2.197	1.442
A-1727	534.7	1475.4	440.164	442.171	206.106	87190.8	1	1	Tier 3 one-reaction											0	22	213	0	0.958	0.446	0.675	1.059	0.574	0.907	0.543	0.569	0.558	0.897
A-1728	534.9	1475.9	262.053	264.06	27.9948	9332.71	1	1	Tier 3 zero-reaction											1	4	251	0	1.163	0.73	0.927	1.476	0.92	1.035	0.768	0.868	0.9	1.034
A-1729	535	1476.3	361.121	363.128	127.063	29177.7	1	1	Tier 3 zero-reaction											2	20	335	0	1.006	0.447	0.635	1.045	0.702	1.005	0.539	0.539	0.626	0.81
A-1730	535.2	1476.6	346.116	348.123	224.116	4591.04	2	2	Tier 3 one-reaction											0	10	242	0	0.93	0.422	0.706	1.011	0.7	1.097	0.674	0.538	0.677	0.887
A-1731	535.2	1476.8	277.593	279.599	87.0686	7291.5	2	2	Tier 3 zero-reaction											1	29	397	0	1.162	1.876	0.812	1.169	1.032	0.933	0.707	0.772	1.012	0.79
A-1732	535.5	1477.5	302.078	304.084	136.039	1019677	2	2	Tier 3 zero-reaction											1	10	164	0	0.099	1.739	0.877	0.069	1.262	0.024	1.235	2.13	0.713	0.181
A-1733	535.5	1477.6	420.101	422.108	372.086	5705.83	2	2	Tier 3 one-reaction											0	4	250	0.0303	0.678	0.433	0.676	0.512	0.561	0.473	0.491	0.283	0.678	0.262
A-1734	535.7	1477.9	278.582	280.589	89.0483	12031.4	2	2	Tier 3 zero-reaction											4	38	514	0	0.668	0.246	1.248	0.825	1.391	1.189	2.096	0.634	1.004	1.718
A-1735	535.9	1478.6	370.096	372.103	136.038	69384.9	1	1	Tier 3 zero-reaction											3	24	617	0	0.121	1.679	0.841	0.073	0.897	0.078	0.825	1.364	0.73	0.192
A-1736	536	1478.9	639.124	643.138	172.014	1999.2	1	2	Tier 3 zero-reaction											2	7	195	0.1818	0.1965	1.536	0.938	0.2252	1.564	0.1984	1.023	2.251	0.725	0.1525
A-1737	536.2	1479.2	323.106	325.112	178.095	4107	2	2	Tier 3 one-reaction											0	5	160	0	1.048	0.956	0.946	1.1	0.91	1.346	0.74	1.131	0.563	2.053
A-1738	536.3	1479.5	303.078	305.084	138.039	94429.6	2	2	Tier 3 only two-reaction											0	0	3	0	0.112	1.579	0.981	0.076	1.194	0.031	1.182	2.244	0.705	0.207
A-1741	537.2	1481.1	401.117	403.123	167.058	2802.55	1	1	Tier 3 zero-reaction											2	31	446	0	1.307	0.742	1.241	1.291	1.295	1.292	0.951	0.786	1.256	0.882
A-1742	537.3	1481.2	353.082	355.09	238.048	2171.5	2	2	Tier 3 one-reaction											0	5	156	0.0303	0.836	1.909	0.446	0.784	0.37	1.004	0.376	1.213	0.4723	0.67
A-1743	537.3	1481.3	462.671	464.678	228.612	2954.6	1	1	Unidentified														0	1.24	0.496	0.803	0.778	0.96	1.125	1.079	0.683	0.778	0.86
A-1745	537.6	1481.9	462.921	464.928	457.725	2653.33	2	2	Unidentified														0	1.108	0.538	0.809	1.08	0.984	1.56	1.237	0.831	1.019	0.929
A-1746	537.8	1482.3	287.565	289.572	107.014	3140.86	2	2	Tier 3 one-reaction											0	1	38	0	1.034	1.208	0.746	1.275	0.637	0.866	0.767	0.848	0.936	0.965
A-1747	538	1482.6	265.077	267.084	62.0369	2950.92	2	2	Tier 3 one-reaction											0	19	504	0	1.54	0.855	1.28	1.586	1.039	1.366	1.356	0.936	1.115	1.24
A-1748	538.2	1482.9	290.581	292.589	113.046	2747.75	2	2	Unidentified														0	1.316	2.176	0.746	1.412	1.062	1.224	0.939	0.912	1.271	1.261
A-1751	539	1484.4	346.006	348.011	111.948	10440	1	1	Tier 3 one-reaction											0	1	9	0	1.362	0.918	0.861	2.272	0.762	0.763	0.625	1.062	0.884	0.543
A-1754	539.6	1485.5	362.142	364.149	128.083	2022	1	1	Tier 3 one-reaction											0	22	339	0	1.701	1.263	1.174	1.387	1.615	1.921	1.424	1.124	1.223	1.071
A-1755	539.9	1486	372.049	374.054	137.99	11169	1	1	Tier 3 only two-reaction											0	0	9	0.0303	0.839	1.415	0.864	0.398	0.633	0.466	0.64	0.844	0.903	0.707
A-1756	540.1	1486.4	307.087	309.094	146.058	13168.4	2	2	Tier 3 zero-reaction											7	60	687	0	0.161	0.148	0.251	0.169	0.239	4.581	3.132	3.652	6.233	3.224
A-1757	540.6	1487.4	387.101	389.107	153.042	2268.29	1	1	Tier 3 zero-reaction											2	20	379	0	1.377	1.046	1.216	1.887	1.168	1.275	2.127	0.933	1.033	0.801
A-1758	540.8	1487.8	342.156	344.162	216.195	4134.38	2	2	Tier 3 one-reaction											0	1	19	0	0.442	0.925	1.71	1.381	1.919	0.589	1.126	0.781	2.314	0.606
A-1759	541.5	1489	283.033	285.039	48.9745	126518	1	1	Unidentified														0.0303	1.044	0.623	0.758	0.938	0.807	0.932	0.726	0.598	0.762	0.635
A-1760	541.7	1489.3	275.577	277.584	83.0373	2976	2	2	Tier 3 one-reaction											0	2	198	0	1.071	0.462	1.493	1.529	1.305	0.788	0.946	0.791	1.571	1.208
A-1762	542.5	1490.8	346.596	348.603	225.075	10197.7	2	2	Tier 3 one-reaction											0	21	414	0	0.272	2.022	1.166	0.318	0.766	0.598	1.836	4.001	0.855	1.259
A-1763	543.5	1492.8	340.111	342.116	106.053	5348.57	1	1	Tier 3 only two-reaction											0	0	100	0	0.775	0.348	0.501	0.841	0.538	0.485	0.377	0.461	0.352	0.405
A-1764	543.8	1493.3	286.082	288.089	104.047	2150.86	2	2	Tier 3 zero-reaction											8	58	664	0	1.093	0.606	1.161	1.219	0.959	1.747	1.202	1.313	1.591	1.49
A-1765	543.9	1493.5	354.116	356.122	120.057	1320669	1	1	Tier 2						APA00409000	C05627	4-Hydroxystyrene	0.61	95				0	0.881	1.48	0.954	0.944	0.809	0.76	0.807	0.854	1.022	0.935
A-1766	544	1493.6	290.154	292.161	56.0955	4203.41	1	1	Unidentified														0	1.122	1.897	1.033	1.107	0.859	0.839	0.873	1.002	1.012	0.923
A-1767	544.3	1494.3	291.116	293.123	57.0577	11419.6	1	1	Tier 3 one-reaction											0	4	250	0	0.664	2.15	0.613	1.35	0.964	0.568	0.591	0.765	0.449	0.982
A-1768	544.3	1494.3	271.593	273.599	75.0685	125748	2	2	Tier 3 zero-reaction											2	13	310	0	0.588	2.218	0.667	1.277	1.089	0.498	0.57	0.855	0.501	1.07
A-1769	544.4	1494.3	272.592	274.599	77.068	12832.6	2	2	Unidentified														0	0.738	2.182	0.655	1.334	1.108	0.593	0.594	0.76	0.589	1.05
A-1770	544.6	1494.8	293.065	295.071	118.012	4458.45	2	2	Tier 3 one-reaction											0	1	6	0	0.878	0.672	0.637	0.77	0.899	0.671	0.5	0.683	0.85	0.659
A-1772	544.7	1495	292.066	294.072	116.015	9939.91	2	2	Tier 3 one-reaction											0	1	58	0	1.036	0.687	0.752	0.951	0.82	0.847	0.618	0.699	0.865	0.958
A-1773	545	1495.5	427.563	429.569	387.009	5387.82	2	2	Tier 3 only two-reaction											0	0	41	0	1.615	1.02	1.388	1.419	1.104	1.435	1.566	1.102	1.586	1.402
A-1775	545.7	1496.8	428.153	430.159	194.095	16576.4	1	1	Tier 2						AXA02776000		2,5-Dimethoxy-4-(2-propenyl)phenol	0.51	44.6				0	1.191	0.633	1.224	1.406	0.735	1.299	1.14	0.867	1.269	0.661
A-1776	545.7	1496.8	416.128	418.134	182.069	10835.2	1	1	Tier 2						AXA00783000	C14460	2-Hydroxyfluorene	9.43	12.4				0.0909	1.5714	0.419	0.463	0.0639	0.087	0.083	1.287	0.903	2.476	0.781
A-1778	546.4	1498.1	268.099	270.105	68.0806	3656.33	2	2	Unidentified														0.0909	0.705	1.334	0.927	0.3229	1.043	0.2276	2.285	4.084	0.776	0.329
A-1779	546.4	1498.2	318.079	320.086	84.0207	5775.2	1	1	Tier 3 one-reaction											0	13	310	0.0606	0.639	0.866	0.762	0.297	0.769	0.3507	1.737	2.015	0.781	0.267
A-1780	546.5	1498.3	300.079	302.086	132.042	85189.5	2	2	Tier 3 zero-reaction											7	69	753	0	0.641	1.069	0.724	0.263	0.891	0.096	2.345	4.383	0.719	0.293
A-1781	546.6	1498.5	325.093	327.099	182.069	15791.7	2	2	Tier 3 one-reaction											0	20	425	0	0.037	0.557	0.47	0.068	0.083	0.089	1.206	0.947	3.109	0.903
A-1782	546.6	1498.5	284.6	286.607	101.084	8626.86	2	2	Tier 3 one-reaction											0	20	342	0	0.914	1.985	0.78	0.849	0.995	0.771	0.803	0.659	0.905	0.827
A-1783	546.7	1498.7	320.131	322.138	86.0729	6868	1	1	Tier 3 zero-reaction											1	26	379	0	0.803	1.867	0.975	1.249	0.703	0.921	0.786	0.901	0.94	0.904
A-1784	546.9	1499	409.579	411.586	351.042	18967.2	2	2	Tier 3 one-reaction											0	2	176	0	0.78	1.075	0.864	1.429	0.852	0.981	0.791	1	0.952	0.879
A-1786	547.7	1500.6	349.164	351.17	230.211	33731.9	2	2	Tier 3 one-reaction											0	2	13	0	1.385	1.528	0.836	1.023	0.842	0.963	0.791	1.115	0.907	1.004
A-1787	548.3	1501.6	313.084	315.09	158.051	5686	2	2	Tier 3 only two-reaction											0	0	55	0	0.419	0.955	1.465	0.388	1.16	0.744	0.883	0.276	0.93	0.934
A-1788	548.4	1501.7	402.589	404.596	337.062	5143.58	2	2	Tier 3 one-reaction											0	3	106	0	0.547	0.745	0.946	0.93	0.712	1.263	0.58	0.957	1.149	1.479
A-1789	549.1	1503.1	358.563	360.57	249.01	1874.4	2	2	Tier 3 only two-reaction											0	0	22	0	1.908	0.854	1.161	1.409	1.329	2.311	1.52	0.563	1.195	1.275
A-1790	549.5	1503.8	297.08	299.087	126.043	26413.1	2	2	Tier 3 zero-reaction											2	14	370	0	1.026	1.236	0.79	1.592	0.752	1.391	0.782	1.373	1.08	1.158
A-1791	549.5	1503.8	402.589	404.596	168.531	4376.33	1	1	Unidentified														0	0.592	0.745	0.933	0.93	0.697	1.231	0.588	0.957	1.149	1.509
A-1792	549.8	1504.4	362.189	364.196	128.131	4767.68	1	1	Tier 3 one-reaction											0	1	52	0	1.02	1.376	0.834	1.015	1.096	0.844	1.348	0.861	0.83	1.356
A-1793	549.9	1504.5	478.285	480.292	244.226	8823.27	1	1	Tier 3 zero-reaction											1	2	11	0	1.111	1.255	0.733	0.63	1.524	1.116	1.209	0.429	0.758	1.308
A-1794	550.1	1504.9	356.172	358.178	244.226	125467	2	2	Tier 3 zero-reaction											1	2	11	0	0.816	1.306	0.587	0.695	1.575	0.922	1.433	0.412	0.703	1.396
A-1798	551.7	1507.8	290.067	292.073	112.017	18219.3	2	2	Tier 3 zero-reaction											2	8	292	0	0.27	0.401	1.894	0.467	1.117	0.75	1.533	1.204	0.885	2.16
A-1799	551.7	1507.8	416.604	418.608	365.091	24965.4	2	2	Tier 3 one-reaction											0	16	340	0	0.544	0.315	1.725	0.414	0.943	0.534	1.362	0.964	0.752	2.003
A-1800	551.7	1507.9	345.588	347.595	223.059	21966.9	2	2	Tier 3 one-reaction											0	10	254	0	0.248	0.373	2.014	0.54	1.005	0.78	1.578	1.205	0.944	1.7
A-1801	551.7	1507.9	291.074	293.081	114.031	16517.5	2	2	Tier 3 one-reaction											0	28	470	0	0.491	0.749	1.917	0.663	1.093	0.772	1.794	2.208	1.119	2.025
A-1802	551.8	1508	346.595	348.602	225.073	14029.8	2	2	Tier 3 one-reaction											0	20	315	0	0.264	0.727	2.521	0.474	1.243	0.817	1.923	2.164	1.007	2.69
A-1803	551.8	1508.1	277.735	279.742	43.6768	15535.8	1	1	Unidentified														0	0.282	0.393	2.881	0.591	1.478	0.888	2.254	1.614	1.312	3.161
A-1804	552	1508.4	330.079	332.088	96.0211	10809.2	1	1	Tier 3 one-reaction											0	4	314	0	0.815	0.475	1.318	1.112	1.09	1.141	0.837	0.788	0.928	1.279
A-1805	552.3	1509	342.648	344.655	217.179	10334.7	2	2	Tier 3 zero-reaction											1	2	35	0	1.551	0.795	1.39	1.046	1.767	1.22	1.113	0.841	1.077	1.146
A-1806	552.5	1509.4	356.596	358.601	245.076	8156.31	2	2	Tier 3 only two-reaction											0	0	30	0	1.041	0.815	0.992	1.679	0.804	1.18	0.661	0.652	0.876	0.926
A-1807	553.8	1511.7	431.346	433.352	394.575	1761.67	2	2	Unidentified														0	2.376	0.925	1.338	1.363	1.273	1.766	0.985	1.143	0.81	1.493
A-1808	554.1	1512.2	339.068	341.074	210.019	4153.33	2	2	Tier 3 one-reaction											0	7	143	0.1515	1.341	0.7824	1.807	1.922	1.06	1.372	1.287	0.905	0.9052	0.9713
A-1810	555.5	1514.8	434.615	436.622	401.113	3971.08	2	2	Tier 3 one-reaction											0	6	195	0	0.402	0.637	1.339	1.35	0.686	0.719	0.993	0.37	1.692	0.531
A-1812	555.7	1515.3	407.237	409.243	173.178	5139.57	1	1	Tier 3 one-reaction											0	3	33	0.0909	0.272	0.125	2.884	0.1215	0.413	0.367	0.743	6.331	0.121	0.16
A-1813	555.9	1515.6	289.575	291.581	111.032	6597.53	2	2	Tier 3 zero-reaction											1	8	248	0	1.148	0.425	1.157	1.298	1.015	1.165	0.981	0.977	1.183	1.183
A-1814	556	1515.7	394.109	396.115	320.101	2669.6	2	2	Tier 3 one-reaction											0	3	190	0	1.293	0.629	1.009	1.376	0.676	1.367	1.022	0.686	0.623	0.963
A-1816	557.7	1518.9	343.111	345.118	109.052	6901.6	1	1	Tier 3 zero-reaction											1	7	250	0	0.944	0.636	0.911	1.04	0.789	0.865	0.824	0.632	0.711	0.555
A-1817	557.8	1519.1	327.081	329.088	186.046	262918	2	2	Tier 3 one-reaction											0	2	80	0	1.283	0.73	1.396	1.275	1.032	1.645	1.307	0.912	1.214	1.401
A-1818	557.8	1519.1	328.081	330.087	188.046	42595.2	2	2	Tier 3 one-reaction											0	6	165	0	1.423	0.677	1.416	1.144	1.122	1.637	1.305	0.81	1.153	1.45
A-1820	558.9	1521.2	382.098	384.105	148.04	7709.85	1	1	Tier 3 one-reaction											0	5	92	0	0.929	0.855	2.163	1.095	1.614	1.014	1.079	0.647	1.904	0.511
A-1821	558.9	1521.2	393.103	395.109	159.045	4162.92	1	1	Tier 3 only two-reaction											0	0	42	0.0606	1.303	0.675	1.144	1.289	0.97	1.124	0.893	0.75	1.075	1.083
A-1822	560.2	1523.5	307.087	309.092	146.058	51896.4	2	2	Tier 3 zero-reaction											7	60	687	0	0.096	0.465	0.058	0.064	0.129	4.216	3.051	3.55	5.332	3.278
A-1824	560.7	1524.5	402.59	404.596	337.063	36455.2	2	2	Tier 3 one-reaction											0	3	140	0	0.726	0.582	0.86	1.083	0.653	1.163	0.703	0.9	0.937	1.395
A-1825	560.9	1524.8	313.592	315.599	159.068	6948	2	2	Tier 3 zero-reaction											1	10	118	0	2.438	1.333	1.415	0.949	1.356	1.209	1.748	1.387	1.59	1.442
A-1826	561	1525.1	317.131	319.138	83.0726	3835.64	1	1	Unidentified														0	1.001	1.209	0.936	1.072	0.893	0.96	0.914	0.716	0.897	0.851
A-1827	561.9	1526.6	354.092	356.098	120.034	22583.7	1	1	Tier 3 only two-reaction											0	0	12	0	0.881	0.933	0.91	1.139	0.671	0.85	0.812	0.778	0.982	1.006
A-1828	562.1	1527	366.028	368.034	263.939	2466.17	2	2	Tier 3 one-reaction											0	1	26	0.0606	1.205	0.8188	1.175	1.835	0.861	1.267	1.087	0.797	0.931	0.955
A-1831	562.8	1528.4	352.563	354.57	237.01	1974	2	2	Tier 3 one-reaction											0	1	25	0	1.341	0.644	1.085	1.633	0.851	1.487	1.118	1.066	0.939	0.801
A-1833	563.4	1529.5	300.08	302.085	132.043	5994	2	2	Tier 3 zero-reaction											7	69	753	0.1515	0.183	0.441	1.702	0.61	1.009	0.536	1.367	4.4777	0.836	1.425
A-1835	563.6	1529.8	347.664	349.671	227.211	2265.75	2	2	Tier 3 only two-reaction											0	0	4	0.0909	0.2788	1.001	1.848	0.399	1.487	1.409	1.74	1.192	2.316	0.982
A-1837	563.7	1530	388.144	390.15	154.086	4184.67	1	1	Tier 3 one-reaction											0	14	269	0	0.277	1.09	0.34	0.454	0.311	0.746	0.579	0.245	0.3	0.356
A-1840	563.9	1530.5	577.16	581.172	110.051	3917.88	1	2	Tier 3 only two-reaction											0	0	33	0	1.249	0.815	1.406	1.586	1.128	1.205	1.095	0.965	1.207	1.193
A-1841	564	1530.6	311.1	313.108	154.083	4558	2	2	Tier 3 only two-reaction											0	0	6	0	0.323	1.694	0.376	0.477	0.377	1.044	0.878	0.444	0.337	0.43
A-1842	564	1530.6	465.189	467.197	231.131	3630.83	1	1	Tier 3 one-reaction											0	1	60	0	0.492	0.651	0.721	0.915	1.496	0.968	0.556	0.467	0.702	0.781
A-1843	564.1	1530.7	442.078	444.085	208.02	5390.33	1	1	Tier 3 one-reaction											0	10	147	0.0303	1.091	0.84	1.246	1.524	0.943	1.175	1.213	0.804	1.029	1.246
A-1845	564.8	1532.1	305.072	307.078	142.027	50897.4	2	2	Tier 3 zero-reaction											3	6	332	0	0.514	0.082	0.994	1.154	1.43	0.819	1.344	0.28	0.758	1.521
A-1847	564.9	1532.2	348.09	350.096	114.031	7784.5	1	1	Tier 3 one-reaction											0	28	470	0	1.193	1.198	1.387	1.727	1.134	1.173	1.201	0.931	1.236	1.272
A-1848	565	1532.4	331.645	333.651	195.174	3010	2	2	Tier 3 only two-reaction											0	0	13	0	2.32	0.89	1.744	1.442	0.9	1.743	1.169	1.296	1.901	1.243
A-1849	565.2	1532.8	291.074	293.081	114.032	60891.2	2	2	Tier 3 one-reaction											0	28	468	0	1.288	1.087	1.232	1.867	1.245	1.422	1.192	0.88	1.301	1.122
A-1850	565.4	1533.1	292.075	294.081	116.032	7113	2	2	Tier 3 only two-reaction											0	0	24	0	1.501	0.888	1.417	2.123	1.399	1.542	0.926	0.725	0.754	1.196
A-1852	565.9	1534	305.072	307.078	71.0133	70391.5	1	1	Tier 3 only two-reaction											0	0	7	0	0.514	0.082	0.994	1.154	1.43	0.819	1.344	0.28	0.758	1.521
A-1853	566.5	1535.2	339.068	341.074	210.019	4102.8	2	2	Tier 3 one-reaction											0	7	149	0.1212	1.265	0.94	1.238	1.77	1.011	1.324	1.054	0.842	0.962	1.042
A-1854	566.8	1535.8	330.08	332.086	96.0212	6140.8	1	1	Tier 3 one-reaction											0	4	315	0	1.408	0.925	1.479	1.656	1.23	1.339	1.026	1	1.226	1.315
A-1855	566.9	1535.9	276.074	278.081	84.0321	2685.56	2	2	Tier 3 zero-reaction											1	1	200	0	1.331	1.74	1.042	1.935	1.143	1.111	0.88	1.187	0.861	0.958
A-1856	566.9	1535.9	338.616	340.623	209.116	2462.67	2	2	Tier 3 one-reaction											0	9	183	0	0.448	1.198	0.647	0.6	1.473	1.071	0.655	0.569	0.578	1.048
A-1857	567	1536.2	377.084	379.088	143.026	8369.29	1	1	Tier 3 one-reaction											0	2	54	0	1.508	0.959	1.409	2.277	1.331	2.101	1.944	1.245	1.379	1.135
A-1858	567.1	1536.2	305.571	307.577	143.025	125990	2	2	Tier 3 one-reaction											0	2	51	0	1.228	0.703	1.416	1.376	1.384	1.099	1.253	0.904	1.533	1.455
A-1859	567.4	1536.8	306.57	308.576	145.023	52318.9	2	2	Tier 3 only two-reaction											0	0	10	0	1.395	0.691	1.336	1.439	1.46	1.433	1.207	1.018	1.659	1.252
A-1860	568.1	1538.1	370.097	372.103	136.039	40261.4	1	1	Tier 3 zero-reaction											1	10	164	0	0.127	1.384	0.974	0.059	1.013	0.037	1.192	1.596	0.857	0.17
A-1861	568.7	1539.5	356.444	358.451	122.386	8499.5	1	1	Unidentified														0	0.967	0.52	0.936	0.784	0.595	0.984	0.824	1.128	0.735	0.827
A-1863	568.8	1539.9	380.128	382.136	292.139	3200.36	2	2	Tier 3 one-reaction											0	6	87	0	1.268	0.974	2.1	1.158	1.068	2.231	1.101	0.833	0.912	3.065
A-1865	569	1540.2	406.046	408.05	171.988	6497.6	1	1	Tier 3 only two-reaction											0	0	34	0	1.521	1	1.66	1.333	1.351	1.668	0.88	0.932	1.629	1.296
A-1866	569.5	1541.3	336.079	338.086	204.042	5321.57	2	2	Tier 2						AAA00322000	C17018	1,4-Dihydroxy-6-naphthoic acid	0.14	80.3				0	1.22	0.787	0.781	1.621	0.673	1.261	0.918	0.887	0.904	0.784
A-1868	570.7	1544	315.077	317.084	162.037	2266	2	2	Tier 2						AAA00646000	C15606	Isomer 2 of 1,2-Dihydroxy-5-(methylthio)pent-1-en-3-one	3.6	154.4				0.0303	1.525	1.155	1.147	1.234	1.292	1.265	1.079	0.9783	1.18	1.127
A-1870	572	1546.9	317.132	319.138	83.0736	3254.8	1	1	Tier 3 one-reaction											0	2	188	0	1.042	1.379	1.089	1.181	1.022	1.047	1.04	0.812	1.127	1.009
A-1871	573	1549.2	367.568	369.575	267.02	9490.67	2	2	Tier 3 one-reaction											0	1	53	0	1.032	1.267	1.852	1.862	0.571	0.649	0.523	1.415	0.839	0.82
A-1873	573.5	1550.3	420.601	422.611	373.086	3807	2	2	Tier 3 one-reaction											0	3	187	0.0606	0.745	0.6157	0.774	0.452	0.81	0.487	0.591	0.275	0.742	0.257
A-1874	573.7	1550.9	420.102	422.109	372.088	9280.32	2	2	Tier 3 one-reaction											0	9	270	0.0606	0.666	0.3843	0.668	0.452	0.598	0.495	0.481	0.279	0.588	0.276
A-1875	574.5	1552.6	367.092	369.099	266.068	3309.73	2	2	Tier 3 one-reaction											0	4	112	0	1.212	0.481	1.321	1.171	1.076	1.136	1.299	0.942	0.756	1.309
A-1876	575.1	1553.9	577.16	581.173	110.05	44395.2	1	2	Tier 3 only two-reaction											0	0	10	0	1.229	0.869	1.294	1.518	1.021	1.124	1.04	1.145	1.294	1.216
A-1877	575.2	1554.3	388.077	390.083	154.019	1.94381e+06	1	1	Tier 3 one-reaction											0	1	46	0	0.778	1.209	0.765	0.9	0.713	0.814	0.62	0.783	0.828	0.828
A-1878	575.4	1554.6	289.575	291.582	111.034	47915.2	2	2	Tier 3 one-reaction											0	2	70	0	1.061	0.411	1.223	1.298	1.076	1.165	0.901	1.014	1.162	1.199
A-1879	575.6	1555.2	324.115	326.12	90.0561	13526.5	1	1	Tier 3 only two-reaction											0	0	7	0	0.844	1.254	0.903	0.935	0.728	0.866	0.652	0.839	0.91	0.745
A-1880	575.8	1555.7	289.579	291.584	111.042	49987.7	2	2	Tier 3 only two-reaction											0	0	1	0.3939	1.317	0.9871	1.265	1.122	1.0674	1.1573	0.911	1.0369	1.2133	1.1986
A-1881	576.2	1556.4	467.144	469.151	233.086	6237.09	1	1	Tier 3 only two-reaction											0	0	21	0	0.827	0.559	0.83	1.147	0.745	1.034	0.972	0.747	0.907	0.692
A-1882	576.8	1557.8	344.106	346.113	110.048	1.20226e+06	1	1	Tier 3 zero-reaction											1	8	272	0	1.303	0.825	1.225	1.414	1.056	1.08	0.935	0.964	1.279	1.105
A-1883	576.9	1558	262.134	264.14	28.0754	15206.2	1	1	Unidentified														0	1.266	0.992	1.39	1.588	1.201	1.299	1.067	1.049	1.257	1.07
A-1884	577	1558.2	290.082	292.088	112.047	22623.7	2	2	Unidentified														0	1.303	0.843	1.338	1.556	1.067	1.091	0.959	1.09	1.32	1.212
A-1886	577.8	1560	304.555	306.561	140.992	2630	2	2	Tier 3 one-reaction											0	1	21	0.0606	0.929	0.751	0.664	0.735	1.496	0.788	0.939	0.665	0.714	0.871
A-1888	578.1	1560.7	478.145	480.152	244.087	2594.4	1	1	Tier 3 zero-reaction											2	13	302	0	0.972	1.517	1.196	1.275	0.85	0.991	0.732	0.665	1.503	1.079
A-1889	578.1	1560.9	356.101	358.107	244.085	5262.22	2	2	Tier 3 zero-reaction											1	8	166	0	1.071	1.482	1.112	1.066	0.985	0.856	0.709	0.916	1.253	1.059
A-1891	579.5	1564	347.089	349.095	226.06	6511.73	2	2	Tier 3 zero-reaction											1	26	539	0.0606	0.962	0.984	0.623	0.594	0.332	0.5632	1.753	2.43	0.287	0.293
A-1892	579.9	1564.8	298.571	300.577	129.025	18873.9	2	2	Tier 3 only two-reaction											0	0	72	0	1.135	0.575	0.857	1.11	0.933	0.613	0.637	0.599	0.804	0.583
A-1893	581.1	1567.5	291.073	293.079	114.029	6267.5	2	2	Tier 3 only two-reaction											0	0	2	0	0.614	1.927	0.675	0.697	0.745	0.589	1.022	1.392	0.658	0.858
A-1894	582.6	1570.9	308.14	310.149	74.0822	11146.8	1	1	Unidentified														0	2.139	1.296	2.107	1.882	2.045	2.336	1.772	1.476	2.025	1.73
A-1896	582.7	1571.1	303.077	305.084	138.038	191286	2	2	Tier 3 only two-reaction											0	0	3	0	0.305	2.42	0.911	0.151	1.197	0.114	1.045	2.326	0.807	0.244
A-1897	583	1571.9	302.077	304.084	136.038	1.93428e+06	2	2	Tier 3 zero-reaction											3	24	617	0	0.123	2.306	0.901	0.075	1.202	0.022	1.139	2.365	0.778	0.165
A-1899	584.2	1574.5	296.089	298.096	124.061	5897.3	2	2	Unidentified														0	1.249	0.894	1.13	1.51	1.169	0.976	2.018	0.817	0.857	0.918
A-1900	584.2	1574.6	282.738	284.744	97.3584	11621.6	2	2	Unidentified														0	1.304	0.466	1.839	0.515	1.189	1.562	1.59	1.028	1.54	0.93
A-1901	584.3	1574.7	338.095	340.101	208.074	4858.89	2	2	Tier 2						AXA01427000		5-(3',4'-Dihydroxyphenyl)-gamma-valerolactone	0.53	4.3				0	0.571	1.195	0.609	0.843	0.672	0.912	1.182	1.277	1.119	1.153
A-1902	584.6	1575.3	388.077	390.083	154.019	278579	1	1	Tier 3 only two-reaction											0	0	44	0	0.786	1.23	0.778	0.917	0.744	0.801	0.651	0.799	0.825	0.809
A-1903	584.9	1576	348.097	350.102	228.078	8851.71	2	2	Tier 3 zero-reaction											1	5	232	0.0303	1.314	0.662	1.672	0.923	0.969	1.133	0.827	0.768	0.868	1.028
A-1904	584.9	1576	356.595	358.601	245.072	8195.68	2	2	Tier 3 one-reaction											0	6	207	0	0.959	0.627	0.826	1.545	0.759	1.027	0.682	0.556	0.716	0.788
A-1905	584.9	1576	402.59	404.597	337.063	2824	2	2	Tier 3 one-reaction											0	2	113	0	0.607	0.788	0.758	0.927	0.757	1.234	0.695	1.008	0.972	1.596
A-1906	585.2	1576.7	309.097	311.104	150.078	15693.6	2	2	Tier 3 one-reaction											0	8	238	0.0303	0.95	2.97	0.2	0.79	0.453	0.613	0.539	0.878	0.1483	0.867
A-1907	585.7	1578	289.082	291.089	110.047	2.3474e+06	2	2	Tier 3 zero-reaction											1	8	272	0	1.207	0.858	1.269	1.44	0.987	1.103	0.96	0.955	1.305	1.169
A-1908	585.7	1578	344.106	346.113	110.048	380724	1	1	Tier 3 zero-reaction											1	8	272	0	1.296	0.874	1.256	1.447	1.074	1.096	0.931	0.97	1.264	1.126
A-1909	585.9	1578.4	346.065	348.072	224.014	6668.88	2	2	Tier 3 one-reaction											0	3	26	0.0909	0.767	0.7906	1.52	1.406	0.795	0.924	0.71	1.074	0.849	1.857
A-1910	586.3	1579.2	276.567	278.573	85.0165	4576.8	2	2	Tier 3 one-reaction											0	5	161	0	1.088	2.76	0.659	2.814	0.67	0.52	0.519	1.294	0.809	0.584
A-1911	586.4	1579.4	290.082	292.089	112.048	167733	2	2	Tier 3 only two-reaction											0	0	2	0	1.281	0.953	1.472	1.588	1.085	1.121	1.002	1.065	1.359	1.281
A-1913	586.7	1580.2	262.134	264.14	28.0754	5686.67	1	1	Unidentified														0	1.268	0.924	1.363	1.62	1.369	1.139	1.083	1.09	1.208	1.098
A-1915	587.8	1582.7	355.164	357.17	242.211	48537.6	2	2	Tier 3 one-reaction											0	1	10	0	1.152	0.627	1.072	0.792	0.673	1.579	0.712	0.944	1.052	1.614
A-1916	588.5	1584.3	378.068	380.073	144.01	18417.8	1	1	Tier 3 one-reaction											0	2	60	0	1.22	0.864	1.223	1.065	1.054	1.083	0.968	0.785	1.194	1.022
A-1917	588.5	1584.3	307.062	309.068	146.007	19512.3	2	2	Tier 3 only two-reaction											0	0	23	0	1.404	0.855	1.324	1.438	1.208	1.295	0.982	0.945	1.521	1.262
A-1918	588.9	1585.1	306.063	308.069	144.009	49637.6	2	2	Tier 3 one-reaction											0	2	55	0	1.25	0.851	1.268	1.281	1.128	1.133	0.966	0.954	1.293	1.146
A-1919	589	1585.3	316.873	318.88	165.63	5470.57	2	2	Unidentified														0	0.8	0.861	0.987	0.44	0.776	0.636	0.629	1.271	0.666	0.962
A-1921	589.4	1586.2	348.156	350.163	228.195	5143.5	2	2	Tier 3 only two-reaction											0	0	13	0	0.833	0.858	1.043	0.674	1.049	1.364	1.326	1.036	0.981	1.061
A-1923	590.2	1588.1	320.118	322.125	172.12	3507.67	2	2	Tier 3 one-reaction											0	6	149	0.0303	0.267	4.368	0.455	0.348	0.521	0.205	0.58	1.93	0.76	0.545
A-1925	590.2	1588.1	315.59	317.596	163.063	25057.2	2	2	Tier 3 zero-reaction											2	31	306	0	0.584	1.102	0.548	0.759	0.671	1.227	0.388	1.497	0.509	1.446
A-1927	590.7	1589.2	385.108	387.115	151.05	4708.14	1	1	Tier 3 zero-reaction											3	11	271	0.0909	0.295	2.067	0.53	0.2703	0.951	0.2381	1.68	2.934	0.634	0.294
A-1929	591.3	1590.6	366.561	368.567	265.005	1991.5	2	2	Tier 3 only two-reaction											0	0	41	0	1.22	1.41	1.74	1.942	1.217	0.972	0.727	1.004	1.402	0.867
A-1930	591.9	1591.9	348.09	350.097	114.032	4976.44	1	1	Tier 3 one-reaction											0	28	469	0	1.439	1.614	1.375	1.711	1.546	1.89	1.303	2.143	1.353	1.472
A-1931	592	1592	314.57	316.577	161.024	17996.1	2	2	Tier 3 only two-reaction											0	0	10	0	1.581	1.153	1.186	0.834	0.895	1.317	1.396	1.086	1.136	1.096
A-1932	592.1	1592.3	315.57	317.576	163.022	8375.5	2	2	Tier 3 only two-reaction											0	0	16	0	1.593	1.65	1.084	0.759	0.963	1.339	1.551	1.311	1.343	1.312
A-1935	593.1	1594.5	435.142	437.148	201.084	3565	1	1	Tier 3 one-reaction											0	1	80	0.0303	0.464	1.589	0.642	0.3048	0.5	0.645	0.47	1.16	0.451	0.33
A-1937	593.5	1595.5	460.119	462.125	226.061	14920.7	1	1	Tier 3 zero-reaction											1	26	540	0	0.162	2.096	0.262	0.128	0.262	0.092	1.044	1.88	0.279	0.176
A-1938	593.5	1595.6	300.08	302.086	132.043	39243.6	2	2	Tier 3 zero-reaction											7	69	753	0.0303	0.341	1.463	0.8	0.312	0.796	0.316	1.847	3.317	0.632	0.685
A-1939	594.5	1597.7	479.205	481.212	245.147	7088.19	1	1	Tier 3 one-reaction											0	1	62	0	0.822	0.508	0.959	0.965	1.176	1.165	0.375	0.576	0.78	0.932
A-1940	594.7	1598.1	370.098	372.103	136.039	7712.44	1	1	Tier 3 zero-reaction											1	10	171	0.0303	0.488	1.471	0.667	0.426	0.767	0.248	1.384	2.634	0.587	0.489
A-1942	595.8	1600.6	313.37	315.377	158.623	4468.31	2	2	Unidentified														0	2.858	0.698	1.231	0.913	1.231	1.726	1.248	0.916	1.195	0.937
A-1943	596.2	1601.5	410.082	412.088	352.046	1778	2	2	Tier 3 one-reaction											0	1	106	0	0.939	0.686	0.908	1.019	0.634	1.826	0.809	0.836	0.798	1.391
A-1946	597.2	1603.6	302.079	304.084	136.042	7225.33	2	2	Tier 3 only two-reaction											0	0	8	0.0909	0.354	1.999	0.918	0.1	1.26	0.4237	1.22	2.235	0.828	0.314
A-1947	597.4	1604.1	313.62	315.626	159.123	3174.29	2	2	Tier 3 only two-reaction											0	0	1	0	3.817	1.058	1.507	0.93	1.39	1.435	1.195	1.132	1.075	1.2
A-1950	598.2	1605.5	313.585	315.591	159.053	18461.7	2	2	Tier 3 one-reaction											0	35	421	0	0.231	0.453	2.524	0.629	1.296	1.046	1.007	1.332	0.971	2.026
A-1951	598.3	1605.7	297.08	299.087	126.044	4281	2	2	Tier 3 zero-reaction											2	14	387	0	1.249	1.321	1.181	1.596	1.704	1.106	1.385	1.318	1.458	1.437
A-1953	601.3	1611.7	291.075	293.081	114.033	18533.3	2	2	Tier 3 one-reaction											0	28	468	0	1.115	1.06	1.314	1.866	1.056	1.245	1.552	1.776	0.988	1.083
A-1954	601.3	1611.8	304.572	306.578	141.027	15651.3	2	2	Tier 3 only two-reaction											0	0	11	0.0303	1.17	0.407	1.351	1.112	1.212	1.24	0.877	0.823	0.928	1.059
A-1955	601.4	1611.9	303.572	305.578	139.027	127940	2	2	Tier 3 zero-reaction											2	9	250	0	1.144	0.377	1.292	1.12	1.035	1.208	0.882	0.884	1.069	1.516
A-1956	601.6	1612.4	275.577	277.584	83.0367	11911.1	2	2	Tier 3 one-reaction											0	2	198	0	1.084	0.665	1.694	1.126	0.988	1.2	1.1	1.064	1.513	1.11
A-1957	602	1613.2	314.557	316.563	160.996	4574.71	2	2	Tier 3 one-reaction											0	1	33	0	1.257	0.552	1.011	1.165	0.982	0.721	0.727	0.75	0.993	0.535
A-1958	602.2	1613.5	331.97	333.976	97.9114	23048.7	1	1	Unidentified														0	0.926	0.668	0.831	1.065	0.733	0.939	0.764	0.692	0.834	0.588
A-1960	602.5	1614.1	442.17	444.176	208.111	2383.6	1	1	Tier 3 one-reaction											0	2	130	0	0.716	0.77	0.852	1.302	1.047	0.959	0.85	1.097	1.094	0.934
A-1961	602.6	1614.2	288.075	290.081	108.033	14603.8	2	2	Tier 3 one-reaction											0	6	143	0	0.937	0.562	0.769	0.871	0.77	0.866	0.617	0.75	0.979	0.949
A-1962	603	1615	408.572	410.579	349.028	5727.66	2	2	Tier 3 one-reaction											0	3	114	0.0303	0.968	1.387	0.731	1.646	0.757	0.825	0.617	0.824	0.753	0.835
A-1964	603.5	1616.1	414.175	416.181	180.116	10559.8	1	1	Tier 3 one-reaction											0	9	115	0	1.467	0.932	0.992	1.279	0.907	1.062	1.259	0.944	1.134	0.759
A-1966	604.4	1617.9	300.08	302.086	132.043	40101.6	2	2	Tier 3 zero-reaction											7	69	753	0	0.452	1.69	0.558	0.302	0.679	0.168	1.698	4.136	0.496	0.496
A-1967	604.4	1618	370.098	372.104	136.039	8843.62	1	1	Tier 3 zero-reaction											1	10	171	0	0.434	1.94	0.823	0.275	0.875	0.354	1.558	3.255	0.651	0.356
A-1968	604.5	1618	318.079	320.087	84.0207	3502.67	1	1	Tier 3 one-reaction											0	13	310	0	0.454	1.473	0.545	0.321	0.673	0.096	1.303	2.025	0.497	0.392
A-1970	604.8	1618.7	296.582	298.588	125.046	32037.2	2	2	Tier 2						ABA00572000	C14602	3-Hydroxyaminophenol	2.39	83.8				0	0.162	2.707	0.8	0.098	1	0.024	0.962	2.902	0.712	0.157
A-1971	605.3	1619.7	310.075	312.081	152.033	9328.67	2	2	Tier 3 zero-reaction											3	12	425	0	0.178	5.647	0.219	0.157	0.255	0.193	0.204	1.451	0.122	0.14
A-1972	605.5	1620	367.093	369.099	266.07	3835	2	2	Tier 3 one-reaction											0	5	148	0.2424	0.68	3.209	0.483	0.7988	0.572	0.758	0.7192	1.143	0.736	0.3909
A-1974	605.6	1620.3	276.035	278.041	83.9531	2821.14	2	2	Unidentified														0	1.257	0.526	2.159	2.031	1.177	1.535	1.025	1.573	2.047	1.699
A-1975	605.6	1620.3	358.097	360.104	124.039	14822.9	1	1	Tier 3 one-reaction											0	3	125	0.0303	0.221	2.344	0.911	0.186	1.212	0.089	0.999	2.208	0.862	0.19
A-1976	606	1621.1	317.131	319.138	83.0728	4671.6	1	1	Tier 3 one-reaction											0	2	188	0	1.033	1.295	1.033	1.1	0.851	1.094	1.012	0.824	0.98	0.933
A-1979	606.8	1622.7	306.37	308.377	144.624	3620	2	2	Unidentified														0	0.767	0.713	1.332	0.825	1.338	1.207	1.328	0.855	1.184	0.763
A-1981	607.8	1624.6	306.068	308.075	144.019	7506.8	2	2	Tier 3 one-reaction											0	4	70	0.0606	0.882	1.396	0.951	0.804	0.547	0.339	0.595	0.748	0.7289	0.725
A-1982	607.9	1624.9	327.126	329.133	186.136	5425.67	2	2	Tier 3 one-reaction											0	4	105	0	0.174	5.964	0.664	0.403	0.465	0.285	0.674	1.878	0.749	0.625
A-1986	609.7	1628.4	359.056	361.062	249.995	3073	2	2	Tier 3 only two-reaction											0	0	34	0	1.7	0.712	1.19	1.969	1.331	1.542	1.332	0.92	1.199	1.123
A-1989	610.5	1630	346.13	348.137	112.072	4515	1	1	Unidentified														0	0.788	0.614	0.446	0.507	0.434	0.767	0.413	0.519	0.696	0.517
A-1991	611.1	1631.1	307.062	309.068	146.007	77337	2	2	Tier 3 only two-reaction											0	0	23	0	1.131	0.73	1.367	1.361	1.147	1.129	0.989	0.928	1.49	1.184
A-1992	611.4	1631.9	321.551	323.558	174.986	5473.22	2	2	Tier 3 only two-reaction											0	0	7	0.0303	1.109	0.461	0.697	1.167	0.948	1.373	0.734	0.88	0.878	0.95
A-1993	611.5	1632.1	320.552	322.559	172.988	12439.9	2	2	Tier 3 only two-reaction											0	0	12	0.0303	1.177	0.456	1.064	1.632	1.043	1.456	0.717	0.909	0.888	1.131
A-1994	611.7	1632.3	378.068	380.073	144.01	381738	1	1	Tier 3 one-reaction											0	2	60	0	1.172	0.696	1.219	1.146	0.972	1.068	0.875	0.823	1.25	1.041
A-1995	612.5	1633.9	365.093	367.099	131.035	14150.7	1	1	Tier 3 only two-reaction											0	0	17	0.0909	0.455	0.855	0.752	0.314	0.916	0.1449	2.786	2.697	0.654	0.433
A-1996	612.6	1634.2	318.079	320.086	84.0208	43741	1	1	Tier 3 one-reaction											0	13	310	0	0.492	1.583	0.665	0.32	0.733	0.096	1.809	3.417	0.569	0.419
A-1997	612.6	1634.2	370.098	372.104	136.039	179363	1	1	Tier 3 zero-reaction											1	10	171	0	0.5	1.572	0.87	0.342	0.951	0.316	2.522	3.566	0.755	0.434
A-1998	612.7	1634.3	300.079	302.086	132.042	732504	2	2	Tier 3 zero-reaction											7	65	699	0	0.472	1.01	0.839	0.318	0.977	0.076	2.855	4.278	0.673	0.491
A-1999	612.7	1634.3	291.075	293.081	114.032	14005.4	2	2	Tier 3 one-reaction											0	28	468	0.0303	0.884	1.002	1.048	0.909	1.112	1.644	2.579	2.546	1.097	0.856
A-2000	612.7	1634.4	306.135	308.142	72.0765	36073.9	1	1	Unidentified														0	0.492	1.193	0.945	0.382	0.95	0.07	2.231	3.099	0.766	0.513
A-2001	612.7	1634.4	268.099	270.105	68.0803	38661.2	2	2	Unidentified														0.0606	0.498	1.452	0.945	0.339	0.972	0.085	3.153	4.006	0.722	0.485
A-2002	613	1635.1	259.597	261.604	51.0777	3731.14	2	2	Unidentified														0.1212	0.776	1.171	0.833	0.325	0.957	0.2289	4.011	4.566	0.703	0.5
A-2003	613.1	1635.2	314.068	316.075	160.02	3298.5	2	2	Tier 3 one-reaction											0	2	75	0.0606	2.859	0.797	0.584	3.673	1.246	1.505	0.823	0.874	0.671	0.801
A-2005	613.4	1635.8	306.063	308.069	144.009	63417.6	2	2	Tier 3 one-reaction											0	2	55	0	1.205	0.721	1.306	1.336	1.094	1.16	0.947	0.952	1.169	1.085
A-2006	613.5	1635.9	348.09	350.096	114.031	9048.5	1	1	Tier 3 one-reaction											0	28	470	0	0.478	1.665	1.072	0.382	1.038	0.796	1.707	2.584	0.885	0.578
A-2008	614.8	1638.6	267.038	269.045	32.9797	9427.37	1	1	Unidentified														0	1.092	1.019	0.89	0.977	0.987	0.947	0.753	0.712	0.875	0.848
A-2009	614.9	1638.8	321.59	323.596	87.5317	6670.5	1	1	Unidentified														0	1.84	1.155	2.03	0.824	1.213	1.102	2.193	1.065	1.888	0.872
A-2010	615.4	1639.8	334.599	336.606	201.082	61609.5	2	2	Tier 2						ABA00357000	C08061	2'-Aminobiphenyl-2,3-diol	4.81	106				0	0.602	1.938	0.685	0.199	0.333	0.524	0.512	1.396	0.458	0.195
A-2012	615.6	1640.1	335.599	337.606	203.082	9209.08	2	2	Tier 3 one-reaction											0	2	194	0	0.572	1.963	0.713	0.258	0.399	0.716	0.598	1.481	0.765	0.268
A-2013	615.7	1640.4	296.086	298.092	124.054	2367.5	2	2	Tier 2						ABA00379000	C02923	Isomer 1 of 2,3-Dihydroxytoluene	3.53	78.8				0	1.002	0.608	0.92	1.088	0.952	1.905	0.942	0.672	0.982	0.803
A-2014	616.7	1642.3	310.125	312.131	152.133	3580.5	2	2	Tier 3 one-reaction											0	1	40	0	0.756	0.904	1.246	0.75	1.232	1.343	1.376	1.008	1.619	0.832
A-2017	617.5	1643.9	438.02	440.024	203.962	4274.67	1	1	Tier 3 only two-reaction											0	0	20	0	0.857	0.793	0.779	0.681	0.939	0.694	0.602	0.664	0.656	0.7
A-2018	618.7	1646.3	369.56	371.566	271.004	2409.5	2	2	Tier 3 one-reaction											0	1	37	0.0303	0.417	2.063	0.74	0.3405	0.303	0.519	0.503	1.216	0.4	0.256
A-2019	618.8	1646.5	381.06	383.067	294.004	13084.6	2	2	Tier 3 one-reaction											0	2	73	0	0.931	1.125	0.741	1.397	0.738	1.166	0.803	1.071	0.737	1.204
A-2020	618.8	1646.5	368.561	370.565	269.005	3216.86	2	2	Tier 3 only two-reaction											0	0	36	0.0303	0.487	1.951	0.752	0.2577	0.343	0.543	0.465	1.173	0.514	0.329
A-2022	619.9	1648.6	341.055	343.062	213.994	20733.9	2	2	Tier 3 one-reaction											0	1	60	0	0.52	0.63	1.064	1.22	0.842	1.214	0.749	0.711	0.994	1.141
A-2023	619.9	1648.7	382.06	384.067	296.003	3494.73	2	2	Tier 3 only two-reaction											0	0	176	0	1.335	1.101	0.774	1.171	0.517	1.087	0.698	0.849	0.805	1.225
A-2024	619.9	1648.8	342.055	344.061	215.993	3466.6	2	2	Tier 3 one-reaction											0	4	84	0	0.631	0.548	1.144	1.497	0.868	1.388	0.66	0.913	0.906	0.858
A-2025	620.4	1649.6	333.108	335.115	198.1	3055.2	2	2	Tier 3 one-reaction											0	10	278	0	1.375	1.544	1.076	0.889	1.129	1.214	1.885	1.025	0.944	0.883
A-2026	620.5	1649.9	290.077	292.083	112.038	11292.7	2	2	Tier 3 only two-reaction											0	0	119	0	0.993	1.115	1.052	0.938	0.896	1.392	0.795	0.836	1.252	0.794
A-2027	620.5	1649.9	289.077	291.084	110.037	104922	2	2	Tier 2						AAA00866000	C00530	Hydroquinone	0.78	6.3				0	0.866	1.043	0.896	0.986	0.776	1.212	0.833	0.818	1.027	0.735
A-2029	620.8	1650.5	439.144	441.15	205.086	12622.3	1	1	Tier 3 one-reaction											0	2	143	0	1.929	1.225	1.642	2.06	1.803	1.631	1.578	1.226	1.84	1.481
A-2033	621.6	1652	354.096	356.103	240.075	16054.2	2	2	Tier 3 one-reaction											0	32	464	0	1.241	0.622	1.271	1.121	1.06	1.073	0.836	0.831	0.912	0.945
A-2034	621.6	1652.1	317.131	319.138	83.0723	4742.91	1	1	Unidentified														0	1.112	1.291	1.028	1.092	0.897	1.089	1.057	0.85	0.988	0.94
A-2035	621.7	1652.2	369.104	371.11	270.091	3493.22	2	2	Tier 3 one-reaction											0	9	203	0	1.178	2.762	0.524	0.969	0.503	1.102	0.413	1.04	0.484	1.16
A-2036	621.8	1652.5	337.603	339.609	103.544	7774.5	1	1	Unidentified														0	1.54	0.754	1.712	1.603	1.283	1.08	1.609	1.313	1.86	1.809
A-2037	621.9	1652.7	337.603	339.609	207.088	8040.25	2	2	Tier 3 zero-reaction											3	25	277	0	1.54	0.754	1.712	1.603	1.283	1.08	1.609	1.313	1.86	1.809
A-2038	623	1654.8	299.114	301.121	130.111	8363.25	2	2	Tier 3 zero-reaction											1	10	167	0	1.006	0.886	1.177	0.901	1.183	0.902	0.881	1.58	1.254	0.784
A-2039	623	1654.9	299.365	301.372	130.613	4311	2	2	Unidentified														0	1.157	0.98	1.554	0.788	1.552	1.053	1.148	1.717	1.691	1.101
A-2040	623.2	1655.2	435.269	437.276	201.211	3166.29	1	1	Tier 3 one-reaction											0	1	23	0.0909	0.322	0.1744	2.752	0.2608	0.274	0.35	0.971	5.208	0.22	0.24
A-2041	623.5	1655.8	305.579	307.585	143.041	3703.29	2	2	Tier 3 only two-reaction											0	0	54	0	1.117	1.938	0.712	2	0.567	0.879	0.651	1.033	0.733	1.028
A-2042	623.7	1656.2	384.068	386.076	300.019	2470.89	2	2	Tier 3 only two-reaction											0	0	75	0	0.903	0.973	1.016	1.595	1.552	1.711	1.146	0.888	0.817	0.959
A-2047	625.5	1659.8	349.104	351.11	115.046	8630	1	1	Tier 3 one-reaction											0	1	59	0	0.638	1.547	0.689	0.302	0.393	0.58	0.554	1.107	0.444	0.202
A-2048	625.7	1660.1	456.221	458.229	222.163	3356.33	1	1	Tier 3 one-reaction											0	2	102	0.1515	1.683	1.244	1.575	1.4478	0.979	1.17	1.831	1.23	1.488	1.169
A-2049	625.7	1660.2	321.098	323.104	174.078	14424.8	2	2	Tier 3 zero-reaction											1	11	143	0	0.638	0.662	1.194	0.703	1.106	0.789	1.048	0.749	1.148	0.881
A-2050	626.8	1662.4	358.066	360.074	248.015	3676.25	2	2	Tier 3 only two-reaction											0	0	52	0.0303	1.138	1.082	0.998	1.378	0.728	1.097	0.726	0.83	1.039	1.062
A-2051	626.9	1662.5	268.099	270.105	68.081	8560.2	2	2	Unidentified														0.1818	0.681	1.065	0.94	0.3761	1.02	0.0851	3.105	4.256	0.707	0.434
A-2052	626.9	1662.6	364.8	366.807	130.742	7338.8	1	1	Unidentified														0	0.556	0.418	0.87	0.384	0.844	0.698	0.78	0.665	0.898	0.545
A-2053	627	1662.8	365.094	367.099	131.036	4954	1	1	Tier 3 only two-reaction											0	0	17	0.2121	0.364	0.875	0.65	0.314	0.862	0.2944	2.227	2.773	0.722	0.4091
A-2055	627.3	1663.3	369.104	371.11	135.045	97151.8	1	1	Tier 3 only two-reaction											0	0	16	0	0.85	1.985	0.462	0.779	0.585	1.14	0.566	1.123	0.518	1.147
A-2056	627.4	1663.6	312.621	314.628	157.125	9484.43	2	2	Unidentified														0	1.516	1.121	1.086	0.973	1.245	1.151	0.937	1.173	1.06	0.996
A-2057	627.4	1663.6	312.37	314.377	156.623	14590.1	2	2	Unidentified														0	1.344	1.101	1.047	0.918	1.122	1.036	0.996	1.025	1.058	1.047
A-2059	627.9	1664.6	266.03	268.037	31.9719	6124.8	1	1	Tier 3 one-reaction											0	1	53	0	1.386	0.77	1.169	1.655	1.272	1.137	1.127	1.058	1.164	1.091
A-2062	628.7	1666.2	292.558	294.565	116.998	10218.6	2	2	Tier 3 only two-reaction											0	0	15	0.0606	1.099	0.719	1.813	1.435	0.924	1.046	1.285	1.217	1.453	1.388
A-2064	629.4	1667.5	471.099	473.104	237.041	6017.26	1	1	Tier 3 one-reaction											0	3	195	0	0.793	0.528	0.648	0.57	0.627	0.673	0.528	0.479	0.738	0.595
A-2067	630.5	1669.7	306.288	308.294	144.459	14211.6	2	2	Unidentified														0	0.85	0.536	1.42	1.164	0.62	0.873	0.939	0.814	1.523	1.401
A-2068	630.5	1669.8	326.576	328.582	185.035	6412.73	2	2	Tier 3 one-reaction											0	3	105	0	1.292	0.645	1.082	1.109	1.113	1.045	0.971	0.853	1.007	0.951
A-2069	630.6	1669.9	306.062	308.069	144.008	1.05012e+07	2	2	Tier 3 one-reaction											0	2	55	0	1.203	0.733	1.301	1.313	1.029	1.129	0.962	0.927	1.321	1.13
A-2070	630.7	1670.1	307.061	309.068	146.006	4.48179e+06	2	2	Tier 3 only two-reaction											0	0	22	0	1.213	0.743	1.354	1.391	1.047	1.185	0.988	0.909	1.354	1.167
A-2072	630.9	1670.5	313.097	315.103	79.0388	31727.3	1	1	Tier 3 only two-reaction											0	0	7	0	1.14	0.765	1.136	1.285	0.997	1.071	0.914	0.916	1.264	1.128
A-2073	631.4	1671.4	341.083	343.09	107.025	11331.2	1	1	Tier 3 only two-reaction											0	0	9	0	1.269	0.731	1.148	1.173	0.95	1.253	0.804	0.822	1.259	1.127
A-2074	631.9	1672.5	288.611	290.618	109.106	6126.5	2	2	Unidentified														0	1.148	0.86	1.54	0.795	1.184	0.795	1.189	0.993	1.303	0.815
A-2077	632.8	1674.3	404.08	406.087	340.044	3293.67	2	2	Tier 3 one-reaction											0	1	109	0	0.338	1.163	0.756	0.697	0.56	0.698	0.612	0.871	0.576	1.565
A-2078	632.9	1674.4	349.551	351.557	230.986	6747	2	2	Tier 3 only two-reaction											0	0	68	0	0.511	0.572	0.691	1.041	0.958	1.434	0.462	1.031	0.531	1.285
A-2079	633	1674.6	350.55	352.557	232.984	5113.75	2	2	Tier 3 only two-reaction											0	0	47	0	0.486	0.49	0.624	0.883	1.071	1.374	0.43	1.029	0.601	1.438
A-2080	633.1	1674.8	384.069	386.077	300.022	3757.44	2	2	Tier 3 one-reaction											0	4	155	0	1.146	0.686	1.156	2.426	0.875	2.11	0.738	0.777	1.411	1.947
A-2082	633.4	1675.4	317.131	319.138	83.0728	7058	1	1	Tier 3 one-reaction											0	2	188	0	1.008	1.159	1.059	1.104	0.92	1.067	0.942	0.822	0.991	0.896
A-2084	633.8	1676.3	344.15	346.156	220.183	40269.9	2	2	Tier 3 one-reaction											0	3	292	0	1.101	0.605	1.543	1.222	1.037	1.107	1.696	0.763	1.277	0.818
A-2085	634	1676.6	302.868	304.875	137.62	29786.6	2	2	Unidentified														0.0303	1.1543	0.771	0.417	0.039	0.242	0.341	1.431	8.64	3.834	0.721
A-2086	634	1676.7	302.618	304.624	137.119	48576	2	2	Tier 3 only two-reaction											0	0	2	0	0.473	1.101	0.32	0.025	0.211	0.102	1.348	8.64	3.992	0.56
A-2090	636	1680.7	340.112	342.119	212.108	17175	2	2	Tier 3 only two-reaction											0	0	67	0	0.76	0.66	1.025	0.618	0.813	1.141	1.161	1.039	0.985	1.004
A-2091	636.5	1681.6	340.361	342.37	212.606	11398.2	2	2	Unidentified														0	0.846	0.735	1.178	0.949	1.002	1.117	1.227	1.008	1.091	1.2
A-2092	636.7	1682.1	337.06	339.067	206.004	14148.5	2	2	Tier 3 one-reaction											0	2	74	0	1.269	1.205	0.911	1.219	0.768	1.171	1.11	1.351	1.304	1.159
A-2095	637.5	1683.6	346.066	348.073	224.015	24236.9	2	2	Tier 3 one-reaction											0	3	67	0	1.195	1.343	0.854	1.262	0.741	1.127	1.216	1.294	1.333	1.159
A-2097	638.1	1684.8	310.105	312.111	152.094	4218.75	2	2	Tier 3 one-reaction											0	8	205	0.0303	1.184	0.853	1.857	1.044	1.275	1.294	1.247	0.696	1.254	0.746
A-2099	638.3	1685.2	360.175	362.182	252.233	2180	2	2	Tier 3 only two-reaction											0	0	5	0	1.934	1.168	2.021	1.146	1.19	1.511	1.122	0.991	1.62	1.188
A-2100	639.9	1688.4	292.366	294.373	116.615	9289.75	2	2	Unidentified														0	0.602	0.461	0.749	0.524	1.057	0.945	0.912	0.728	0.784	0.89
A-2101	640.3	1689.2	296.085	298.091	124.053	4798	2	2	Tier 2						ABA00379000	C02923	2,3-Dihydroxytoluene	1.98	30				0	0.959	0.64	0.542	1.011	0.714	1.282	0.685	0.823	0.593	0.76
A-2102	640.4	1689.4	302.372	304.378	136.627	6420.2	2	2	Unidentified														0.1212	0.5238	0.991	0.4	0.4501	0.488	0.51	1.938	8.64	2.593	0.641
A-2103	640.5	1689.7	341.107	343.114	107.049	12112.5	1	1	Tier 3 only two-reaction											0	0	107	0	1.492	0.629	1.219	1.113	1.096	1.17	1.058	0.875	1.29	1.053
A-2104	641.1	1690.8	326.095	328.103	92.0367	3317.2	1	1	Tier 3 only two-reaction											0	0	123	0	1.259	0.973	1.16	1.643	1.317	1.49	1.22	1.253	1.366	1.365
A-2105	641.2	1690.9	338.06	340.067	208.004	2888	2	2	Tier 3 one-reaction											0	1	98	0.0303	1.231	1.886	0.948	1.062	0.705	1.166	0.88	1.286	1.239	1.142
A-2106	641.8	1692.1	407.064	409.071	346.012	3848	2	2	Tier 3 only two-reaction											0	0	97	0	0.726	1.643	0.531	1.139	0.59	1.126	0.661	0.606	0.539	0.863
A-2107	641.8	1692.2	408.063	410.07	348.01	2135	2	2	Tier 3 one-reaction											0	3	123	0	0.802	1.697	0.63	1.218	0.431	1.031	0.517	0.92	0.728	0.923
A-2108	641.9	1692.4	346.128	348.136	224.14	4090	2	2	Tier 3 one-reaction											0	4	134	0	1.084	0.747	1.339	0.894	0.979	1.132	1.077	0.8	1.128	1.31
A-2109	642.1	1692.8	387.027	389.034	305.937	2895.41	2	2	Tier 3 one-reaction											0	1	11	0	1.226	1.14	0.839	1.226	0.493	1.751	0.83	2.889	1.095	0.958
A-2110	642.2	1692.9	386.028	388.034	303.94	3993.16	2	2	Tier 3 only two-reaction											0	0	12	0	0.849	1.445	0.779	1.406	0.788	1.496	1.165	1.92	1.141	0.945
A-2111	643.9	1696.3	342.103	344.109	108.044	7906.57	1	1	Tier 3 only two-reaction											0	0	133	0	1.024	1.252	0.872	1.241	0.718	1.216	0.99	0.771	0.849	0.72
A-2112	644.2	1697	286.102	288.109	104.087	13373.1	2	2	Tier 3 only two-reaction											0	0	1	0	0.94	0.69	1.209	0.642	1.267	1.073	1.118	0.922	1.333	0.869
A-2113	645.1	1698.6	315.076	317.082	162.035	8525.56	2	2	Tier 3 zero-reaction											1	3	123	0	1.296	0.939	1.043	1.469	1.002	1.328	1.056	0.747	1.002	0.824
A-2115	647	1702.6	308.875	310.882	149.634	495785	2	2	Unidentified														0	0.802	0.582	0.908	0.608	0.876	1.171	0.793	0.744	1.019	1.349
A-2116	647.1	1702.7	300.08	302.086	132.043	9023.6	2	2	Tier 3 zero-reaction											7	69	753	0	0.309	0.15	0.964	0.424	0.759	0.241	1.376	1.192	0.69	0.348
A-2119	648.5	1705.4	362.189	364.197	128.131	55467.2	1	1	Tier 3 one-reaction											0	1	52	0	1.042	0.798	1.59	0.867	1.409	1.077	1.369	1.097	1.577	1.192
A-2120	648.5	1705.4	335.165	337.172	202.214	4758.15	2	2	Unidentified														0	1.072	0.799	1.316	0.818	1.352	1.204	1.5	1.061	1.466	0.937
A-2121	648.6	1705.6	312.637	314.644	157.158	3728.8	2	2	Tier 3 one-reaction											0	1	25	0	1.428	0.845	1.442	0.822	1.288	1.265	1.388	1.045	1.461	0.921
A-2122	648.7	1705.9	284.612	286.619	101.108	8.67289e+06	2	2	Tier 3 only two-reaction											0	0	9	0	1.004	0.7	1.348	0.635	1.318	1.031	1.22	0.956	1.349	0.847
A-2123	648.8	1706	300.792	302.798	66.7334	12407.9	1	1	Unidentified														0	1.034	0.75	1.329	0.661	1.333	1.157	1.358	1.027	1.206	0.903
A-2124	648.8	1706.1	294.869	296.876	121.621	22001.5	2	2	Unidentified														0	1.032	0.723	1.308	0.664	1.272	1.028	1.138	0.955	1.391	0.754
A-2125	649.1	1706.6	301.127	303.134	67.0686	12471.3	1	1	Unidentified														0	1.311	1.044	1.808	1.054	1.698	1.678	1.524	1.185	1.8	1.143
A-2126	650	1708.5	568.723	572.736	101.614	40867.8	1	2	Unidentified														0	1.327	0.849	1.658	0.775	1.657	1.211	1.53	1.27	1.718	1.02
A-2128	651.3	1711	311.083	313.089	154.049	5390.89	2	2	Tier 3 one-reaction											0	12	336	0.1212	0.1362	1.762	0.956	0.195	1.287	0.1375	1.031	2.05	0.892	0.442
A-2132	652.7	1713.9	444.222	446.229	210.164	8576.91	1	1	Tier 3 only two-reaction											0	0	3	0	1.144	0.658	1.206	1.19	0.685	1.217	1.008	0.641	1.097	0.757
A-2133	653	1714.5	358.086	360.093	124.028	4520.4	1	1	Tier 3 one-reaction											0	6	212	0	1.186	0.646	1.253	1.482	1.427	1.178	0.929	0.912	1.392	1.132
A-2134	653.2	1714.8	309.126	311.133	150.136	218909	2	2	Tier 3 only two-reaction											0	0	22	0	1.106	0.883	1.188	0.938	0.982	1.508	1.155	1.05	1.224	1.695
A-2136	653.7	1715.7	456.223	458.23	222.165	47243.3	1	1	Tier 3 only two-reaction											0	0	6	0	1	0.997	0.734	0.99	0.988	1.389	0.729	0.818	0.827	0.777
A-2137	653.7	1715.8	306.063	308.069	144.008	6924.71	2	2	Tier 3 one-reaction											0	2	56	0	1.21	0.863	1.298	1.307	1.087	1.122	0.957	0.893	1.243	1.075
A-2138	654.5	1717.3	456.083	458.09	222.024	6091.08	1	1	Tier 3 one-reaction											0	1	27	0.1818	0.627	0.5072	0.5588	0.983	0.423	0.54	0.431	0.538	0.609	0.4374
A-2139	654.5	1717.5	308.875	310.882	149.634	296657	2	2	Unidentified														0	0.85	0.583	0.914	0.618	0.893	1.131	0.834	0.758	1.025	1.333
A-2140	654.5	1717.5	383.694	385.7	299.271	11718.4	2	2	Tier 3 only two-reaction											0	0	3	0	1.082	0.566	1.253	0.731	1.033	1.337	0.857	1.026	1.119	1.77
A-2142	656	1720.3	452.066	454.073	218.008	3239.88	1	1	Tier 3 one-reaction											0	7	135	0	1.3	0.641	0.991	1.277	1.259	0.895	0.889	1.168	1.075	0.949
A-2143	656.3	1720.9	313.134	315.141	158.151	5012	2	2	Tier 3 only two-reaction											0	0	1	0	1.479	1.57	1.223	0.864	1.379	1.209	0.925	1.037	1.049	1.135
A-2144	656.3	1720.9	312.883	314.89	157.65	6523	2	2	Unidentified														0	0.555	1.512	1.116	0.693	1.252	1.134	0.738	0.748	0.76	1.204
A-2146	656.4	1721.1	392.12	394.127	158.062	5553.78	1	1	Tier 3 only two-reaction											0	0	58	0.1212	0.531	0.5932	0.48	1.052	0.457	0.544	0.547	0.584	0.7719	0.515
A-2150	657.2	1722.8	277.064	279.071	43.006	7409.71	1	1	Tier 3 one-reaction											0	6	168	0	1.501	0.805	1.988	1.735	1.443	1.48	1.381	1.338	2.096	1.474
A-2152	658.1	1724.5	292.557	294.564	116.998	3084.31	2	2	Tier 3 only two-reaction											0	0	15	0	1.423	0.598	2.203	1.535	1.34	1.263	1.258	1.173	1.555	1.463
A-2153	660.3	1728.9	318.104	320.111	168.091	2988	2	2	Tier 3 zero-reaction											1	16	304	0	1.104	2.113	0.926	1.144	0.838	1.357	0.809	0.766	0.671	0.946
A-2157	661.9	1732	419.274	421.282	185.216	4118	1	1	Tier 3 only two-reaction											0	0	20	0	0.898	1.012	0.961	0.803	0.779	1.036	0.804	0.705	0.903	0.641
A-2158	662.1	1732.5	354.064	356.07	240.011	69968	2	2	Tier 3 only two-reaction											0	0	63	0.0606	0.507	0.9826	1.024	1.446	0.787	1.205	0.725	0.88	0.913	1.166
A-2160	665.3	1738.9	372.091	374.098	138.032	4717	1	1	Tier 3 zero-reaction											4	19	379	0	1.007	0.805	1.215	1.296	1.085	0.944	0.86	0.871	1.029	0.925
A-2161	665.4	1739	484.219	486.225	250.161	4737.11	1	1	Tier 3 only two-reaction											0	0	14	0	0.753	0.755	1.067	1.552	0.972	1.029	0.751	0.811	1.072	0.884
A-2162	665.6	1739.5	496.219	498.226	262.161	3843.33	1	1	Tier 2						AAA00307000	C18132	3''-Hydroxy-geranylhydroquinone	7.64	201.7				0	0.884	0.759	1.233	1.083	0.814	0.849	0.959	0.682	1.254	0.689
A-2165	668.5	1745.1	324.116	326.123	180.116	2494	2	2	Tier 3 one-reaction											0	9	115	0	1.041	0.704	0.825	1.227	0.538	1.287	1.037	1.038	0.632	0.864
A-2167	669.5	1747.1	339.623	341.63	211.129	11776.1	2	2	Tier 3 only two-reaction											0	0	2	0	0.951	0.56	0.544	0.854	0.52	0.781	1.048	0.757	0.62	0.581
A-2168	669.5	1747.1	384.071	386.078	300.026	3676.29	2	2	Tier 3 one-reaction											0	8	241	0	0.926	1.241	0.617	2.142	0.579	1.471	0.669	1.198	0.678	1.024
A-2169	669.5	1747.2	375.065	377.072	282.014	2681.56	2	2	Tier 3 one-reaction											0	2	97	0	0.91	1.171	0.693	1.875	0.571	1.22	0.6	1.046	0.595	1.211
A-2171	672.4	1752.8	354.064	356.071	240.011	21869.7	2	2	Tier 3 only two-reaction											0	0	63	0	0.521	1.031	1.082	1.391	0.812	1.229	0.894	0.86	1.014	1.133
A-2172	672.6	1753.3	317.13	319.138	83.0721	4088.5	1	1	Unidentified														0	1.097	0.918	1.197	1.159	0.967	1.061	0.887	0.778	1.102	0.886
A-2173	673.1	1754.3	284.36	286.366	50.3012	11459	1	1	Unidentified														0	0.706	1.067	0.968	0.947	0.899	0.423	0.646	0.873	1.03	0.678
A-2176	674.1	1756.2	298.124	300.131	128.132	4924.97	2	2	Tier 3 one-reaction											0	1	52	0	1.137	0.593	1.731	0.943	1.21	1.405	1.259	1.051	1.241	1.04
A-2177	674.4	1756.8	266.592	268.599	65.0673	2799.67	2	2	Unidentified														0	1.854	0.786	2.367	1.793	1.854	2.264	2.117	1.54	1.784	1.352
A-2178	674.7	1757.4	308.077	310.084	148.037	2946.5	2	2	Tier 3 zero-reaction											6	56	635	0.0303	0.889	0.978	1.271	0.942	0.847	1.162	0.591	0.579	1.416	0.471
A-2179	674.7	1757.5	263.085	265.094	29.0269	5221.5	1	1	Unidentified														0	1.331	0.688	1.979	0.93	1.223	1.512	1.132	1.123	1.381	1.039
A-2182	678.3	1764.7	471.1	473.105	237.042	6201.62	1	1	Tier 3 one-reaction											0	3	165	0	1.048	0.694	0.831	0.813	0.91	0.908	0.858	0.785	0.833	0.788
A-2184	682.8	1773.6	284.864	286.87	101.61	3347	2	2	Unidentified														0	1.247	0.825	1.455	0.817	1.44	1.245	1.469	1.022	1.526	1.037
A-2188	691.3	1791.9	291.075	293.082	114.033	3891.75	2	2	Unidentified														0.0909	0.474	1.084	1.114	0.348	1.026	0.201	2.275	4.051	0.812	0.485
A-2189	691.8	1793	270.348	272.355	72.5797	6043.71	2	2	Unidentified														0	1.143	0.576	1.529	1.012	0.989	1.275	1.072	0.985	1.375	0.909
A-2190	699.5	1810	345.141	347.147	222.165	11982.8	2	2	Tier 3 only two-reaction											0	0	6	0	0.762	1.042	1.186	1.15	0.806	0.991	1.517	0.963	1.109	1.036
A-2192	701.7	1814.6	296.033	298.04	61.9751	10390	1	1	Unidentified														0	1.275	0.943	1.014	1.291	1.06	1.229	0.965	0.884	0.955	0.806
A-2193	707.3	1826.8	353.055	355.062	237.994	138944	2	2	Tier 3 only two-reaction											0	0	38	0	0.783	1.046	0.74	1.186	0.608	1.006	0.685	0.904	0.922	0.922
A-2195	708.1	1828.6	494.036	496.043	259.978	3373.82	1	1	Tier 3 only two-reaction											0	0	52	0	0.942	1.085	0.831	1.248	0.744	1.255	0.769	0.972	0.903	1.075
A-2196	708.4	1829.2	410.542	412.548	352.967	2089.67	2	2	Tier 3 one-reaction											0	1	32	0.0303	0.731	1.443	0.914	1.685	0.844	1.092	0.959	1.009	1.061	1.139
A-2197	708.8	1830.1	354.062	356.069	240.008	122787	2	2	Tier 3 only two-reaction											0	0	69	0	0.906	1.163	0.822	1.451	0.692	1.178	0.802	1.073	1.045	1.052
A-2198	709.5	1831.5	391.088	393.094	157.029	20277.9	1	1	Tier 3 only two-reaction											0	0	14	0	0.95	1.079	0.806	1.443	0.701	1.196	0.866	1.055	0.917	1.042
A-2199	709.8	1832.3	383.022	385.028	297.926	5064.55	2	2	Tier 3 only two-reaction											0	0	9	0	1.471	1.232	1.156	1.55	0.954	1.445	0.992	1.427	1.386	1.161
A-2200	709.8	1832.4	365.047	367.053	261.977	3059.57	2	2	Tier 3 one-reaction											0	1	42	0	0.937	1.139	0.887	1.364	0.797	1.212	0.926	1.166	1.061	1.095
A-2201	710.5	1833.7	382.023	384.029	295.93	9021.75	2	2	Tier 3 one-reaction											0	1	16	0	0.887	1.129	0.861	1.514	0.688	1.194	0.833	1.135	1.068	1.106
A-2204	714.6	1842.8	364.046	366.053	259.976	20146.6	2	2	Tier 3 only two-reaction											0	0	48	0	0.872	1.026	0.849	1.371	0.724	1.171	0.798	0.958	0.991	1.06
A-2207	720.4	1853	296.033	298.04	61.9748	12299.6	1	1	Unidentified														0	1.202	0.917	0.991	1.302	1.069	1.174	0.939	0.825	0.983	0.827
A-2209	721.4	1854	362.188	364.197	128.13	3484	1	1	Unidentified														0	1.176	0.669	1.813	1.017	1.496	1.22	1.322	0.927	2.042	1.044
A-2211	722.1	1854.7	270.348	272.355	72.5794	3595.56	2	2	Unidentified														0	1.044	0.597	1.494	0.845	0.891	1.224	0.871	1.272	0.913	1.046
A-2212	722.5	1855.1	312.637	314.644	157.158	2568	2	2	Tier 3 one-reaction											0	1	25	0.0606	1.003	0.45	1.324	1.1041	1.706	0.968	1.915	1.265	1.192	0.879
A-2213	729.5	1862.1	296.034	298.04	61.9754	13229.8	1	1	Unidentified														0	1.227	0.947	0.994	1.261	1.072	1.15	0.961	0.824	0.974	0.82
A-2217	747.1	1879.7	433.291	435.298	199.233	7808.62	1	1	Unidentified														0	0.635	1.171	0.16	0.265	0.408	0.907	1.337	0.6	0.2	0.103
A-2221	774.4	1907	280.01	282.017	45.9514	8858.62	1	1	Unidentified														0	0.996	0.617	0.882	1.029	0.919	0.899	0.794	0.675	0.879	0.729
A-2222	776.4	1909	296.034	298.04	61.9755	18248.9	1	1	Unidentified														0	1.348	0.96	1.011	1.294	1.144	1.173	0.925	0.849	0.963	0.838
C-1	73.8	69.3	419.114	421.118	257.023	3722.67	1	1	Tier 3 one-reaction											0	3	144	0.0303	2.126	1.591	2.531	1.306	1.212	1.55	1.784	3.158	2.4	0.3301
C-6	76	71.5	364.306	366.313	202.215	3814.29	1	1	Tier 3 zero-reaction											1	1	5	0	1.09	1.219	2.735	0.453	1.144	0.889	1.607	3.272	2.976	1.421
C-7	76.3	71.9	366.264	368.271	204.173	11064.2	1	1	Tier 3 one-reaction											0	2	51	0	0.579	0.545	1.524	0.168	1.027	0.506	1.05	1.344	1.528	0.553
C-8	76.7	72.3	251.175	253.182	89.0836	24160.4	1	1	Tier 3 one-reaction											0	13	291	0	0.815	1.773	1.042	0.664	1.096	0.557	1.021	1.708	0.612	1.272
C-10	77	72.5	467.302	471.315	144.126	4885.2	1	2	Tier 3 zero-reaction											2	9	105	0	1.07	0.679	1.072	0.354	0.959	1.032	0.98	0.892	1.067	0.691
C-11	77.1	72.6	267.169	269.177	105.078	9036.15	1	1	Unidentified														0	1.061	1.102	1.247	0.97	1.191	1.07	1.286	1.369	1.277	0.937
C-12	77.3	72.8	419.192	421.199	257.101	9557.62	1	1	Tier 3 zero-reaction											2	29	451	0	1.212	0.858	1.837	0.607	1.347	0.854	1.106	1.993	1.733	2.283
C-18	78.9	74.5	340.131	342.138	178.04	10905.2	1	1	Tier 2						AAA01155000	C01419	Cys-Gly	3.44	0.4				0	1.262	0.802	2.735	0.507	1.379	0.85	1.503	2.45	2.661	1.903
C-19	79.4	75	540.24	542.247	378.149	18717.8	1	1	Tier 3 one-reaction											0	4	228	0	1.32	1.119	1.816	1.646	1.233	1.417	1.577	1.614	1.602	1.695
C-21	79.5	75	237.123	239.13	75.0317	2.35588e+06	1	1	Tier 2						AAA00261000	C00037	Glycine	1.54	15.1				0	1.434	1.241	1.74	1.78	1.322	1.457	1.421	1.552	1.697	1.615
C-22	79.7	75.3	351.766	353.774	189.675	33114.8	1	1	Unidentified														0	1.035	0.699	1.966	6.213	1.08	1.639	1.209	1.633	1.716	1.009
C-24	81.8	77.3	290.15	292.156	128.058	537426	1	1	Tier 3 zero-reaction											1	16	273	0	1.12	0.585	1.448	1.411	0.992	1.183	0.973	0.996	1.468	1.519
C-25	81.9	77.4	410.243	414.257	87.068	79503.1	1	2	Tier 3 zero-reaction											1	29	397	0	0.8	0.644	1.081	0.253	0.891	0.716	1.293	1.392	1.307	1.401
C-26	82.4	77.9	271.11	273.118	109.019	20445.9	1	1	Tier 3 zero-reaction											1	3	124	0	0.96	0.776	1.611	0.272	1.275	0.585	1.195	1.52	1.339	1.594
C-27	82.6	78.2	365.181	367.188	203.09	8172.19	1	1	Tier 2						AXA01024000		Asparaginyl-Alanine	2.68	7.4				0	1.408	1.192	1.956	1.758	1.401	1.424	1.468	1.753	1.831	1.733
C-28	83	78.5	525.391	529.404	202.216	15343.1	1	2	Tier 3 zero-reaction											1	1	5	0	0.866	1	2.05	0.239	1.096	0.686	1.479	2.452	2.317	1.171
C-29	83.9	79.4	221.164	223.171	59.0731	11019.8	1	1	Tier 3 zero-reaction											1	15	233	0	0.939	0.676	1.607	0.55	0.962	0.82	1.508	1.876	2.095	1.414
C-30	84.4	80	505.365	509.378	182.19	15547.2	1	2	Tier 3 only two-reaction											0	0	7	0	0.749	0.402	1.253	0.072	1.003	0.777	1.184	0.811	1.269	0.552
C-31	84.6	80.1	428.254	432.267	105.079	8911.5	1	2	Tier 3 zero-reaction											1	14	279	0	1.08	2.375	0.873	1.823	1.006	1.307	0.933	0.749	0.785	0.711
C-32	85.3	80.9	244.18	246.187	164.178	10201.2	2	2	Tier 3 only two-reaction											0	0	6	0	0.783	0.431	1.286	0.119	1.151	0.77	1.086	0.83	1.228	0.668
C-33	85.3	80.9	253.186	255.193	182.189	23727.5	2	2	Tier 3 only two-reaction											0	0	7	0	0.954	0.49	1.415	0.102	0.982	0.82	1.193	1.063	1.395	0.796
C-35	86.2	81.8	226.157	228.164	128.131	20972.1	2	2	Tier 3 one-reaction											0	1	52	0	1.266	1.05	2.697	0.299	1.311	0.87	1.819	3.089	2.589	1.654
C-36	86.3	81.8	379.249	383.262	56.0732	9813.38	1	2	Unidentified														0	1.197	1.029	2.769	0.35	1.435	0.815	1.789	3.391	3.042	1.461
C-37	86.6	82.1	325.174	327.183	163.083	7013.33	1	1	Tier 2						AXA00646000		Bicine	4.31	22.1				0	1.349	1.331	1.017	1.373	1.428	1.266	1.124	1.35	1.138	1.12
C-40	88	83.6	299.137	301.143	137.045	135659	1	1	Tier 1	AXA00233000	HMDB0001538	3-Pyridylacetic Acid	7.67	5.5									0	1.007	0.726	1.555	0.741	1.028	0.95	1.078	1.381	1.564	1.849
C-41	88.6	84.1	575.285	577.291	413.193	8544.1	1	1	Tier 3 one-reaction											0	4	215	0	0.507	0.422	0.812	0.339	0.575	0.45	0.546	0.718	0.698	0.943
C-42	88.8	84.3	231.149	233.156	69.0578	249207	1	1	Tier 3 one-reaction											0	2	183	0	0.915	0.714	1.629	0.726	1.161	0.866	0.976	1.481	1.65	1.93
C-43	88.8	84.4	366.265	368.272	204.173	52821.5	1	1	Tier 3 one-reaction											0	2	45	0	0.681	0.559	1.563	0.214	1.045	0.697	0.922	1.527	1.686	0.775
C-44	88.9	84.4	315.11	317.116	153.018	7621.33	1	1	Tier 3 one-reaction											0	5	144	0	0.937	0.761	1.666	0.666	1.055	0.859	1.041	1.412	1.568	1.502
C-45	89	84.6	492.224	496.238	169.049	15577.5	1	2	Tier 3 one-reaction											0	8	203	0	1.275	5.206	1.292	2.013	1.21	2.128	1.892	2.419	2.101	3.05
C-52	92.2	87.8	261.159	263.166	99.0681	25789.3	1	1	Tier 3 zero-reaction											1	13	299	0	1.117	1.39	1.843	0.605	1.282	0.838	1.346	1.897	1.883	1.756
C-53	92.4	88	452.217	456.231	129.042	2995.69	1	2	Tier 3 zero-reaction											5	28	357	0	1.253	0.746	0.986	2.002	1.069	1.307	1.155	0.836	1.164	1.369
C-56	93.6	89.2	295.165	297.172	133.073	12862	1	1	Tier 2						AXA02602000		L-2-Amino-5-hydroxypentanoic acid	1.39	21.8				0	1.409	0.336	1.144	1.351	1.22	1.373	1.648	1.238	0.944	1.171
C-57	94.1	89.7	286.191	288.198	124.1	6771.5	1	1	Tier 3 only two-reaction											0	0	88	0.2121	0.16	0.311	0.267	0.0734	0.155	0.177	1.326	1.831	1.575	0.79
C-58	94.4	90	279.168	281.177	117.076	757605	1	1	Tier 1	AXA00311000	HMDB0002141	N-Methyl-A-Aminoisobutyric Acid	9.11	8.6									0	1.041	0.948	1.354	0.827	1.195	0.833	1.015	1.456	1.421	1.551
C-59	94.9	90.5	472.225	476.239	149.049	4050.09	1	2	Tier 3 only two-reaction											0	0	1	0	0.844	1.544	0.727	0.448	1.025	0.541	0.907	1.009	0.845	0.694
C-60	94.9	90.6	323.196	325.203	161.105	1.05235e+06	1	1	Tier 1	AAA00748000	C00487	Carnitine	1.42	8									0	0.874	0.592	0.836	0.786	1.145	0.749	0.692	0.703	0.605	1.093
C-61	95.6	91.3	284.204	286.211	244.225	8327.31	2	2	Tier 3 zero-reaction											1	2	11	0	0.833	1.328	1	0.193	1.679	0.619	2.092	1.312	1.374	2.601
C-62	95.9	91.5	305.173	307.18	286.164	5168.77	2	2	Tier 3 only two-reaction											0	0	86	0	0.608	0.538	0.742	0.831	0.709	0.867	0.623	0.813	0.64	0.637
C-65	96.5	92.2	277.118	279.125	115.027	11494.2	1	1	Tier 3 one-reaction											0	13	273	0	0.893	1.785	1.206	1.017	0.881	0.969	0.763	1.29	1.153	1.651
C-69	97.5	93.2	444.206	446.213	282.115	37611.3	1	1	Tier 3 one-reaction											0	2	81	0	0.886	1.121	1.387	0.53	1.465	0.587	0.923	1.704	1.451	1.502
C-72	97.7	93.4	414.185	418.198	91.0091	42647	1	2	Tier 3 one-reaction											0	2	161	0	0.954	0.662	0.939	0.704	1.345	0.805	1.002	0.824	0.727	1.55
C-73	97.7	93.4	387.166	389.172	225.074	4432.5	1	1	Tier 3 one-reaction											0	20	344	0	0.309	0.627	0.518	0.136	0.223	0.376	1.556	1.858	2.758	0.656
C-74	97.8	93.5	435.187	437.194	273.096	47256.8	1	1	Tier 3 one-reaction											0	40	479	0	0.777	0.617	0.643	1.071	0.675	1.015	0.631	0.541	0.606	0.668
C-75	98.3	94	313.141	315.147	151.049	35058.9	1	1	Tier 3 zero-reaction											3	18	444	0.0606	0.05	2.305	0.29	0.0242	0.528	0.0283	0.646	1.107	0.376	0.061
C-76	98.3	94	394.248	398.262	71.0727	5212	1	2	Unidentified														0	1.236	0.652	0.853	0.344	0.766	0.768	1.01	1.053	0.809	0.986
C-78	98.7	94.5	231.149	233.156	69.0577	13480.3	1	1	Tier 3 one-reaction											0	2	183	0	0.939	0.779	1.742	0.663	1.246	0.793	0.964	1.737	1.707	1.897
C-79	98.8	94.5	455.265	459.279	132.089	10121.1	1	2	Tier 3 zero-reaction											2	17	243	0	0.904	1.98	0.925	0.602	0.938	0.977	0.771	0.921	1.01	1.243
C-82	99.2	94.9	219.131	221.138	114.08	6610.67	2	2	Tier 3 zero-reaction											1	4	192	0	0.936	1.872	0.881	0.615	1.035	0.827	0.806	0.87	1.102	1.131
C-83	99.2	95	322.121	324.129	160.03	6302.17	1	1	Tier 3 one-reaction											0	1	98	0	1.096	0.651	2.792	0.493	1.237	0.722	1.373	2.633	2.591	2.033
C-84	100.3	96.1	246.634	248.641	169.085	7424.55	2	2	Tier 3 zero-reaction											2	11	260	0	0.97	0.66	1.432	0.767	1.099	0.86	1.09	0.926	1.389	1.354
C-85	100.5	96.3	469.281	473.294	146.105	4600	1	2	Tier 3 zero-reaction											4	23	199	0	0.661	1.848	1.116	0.295	0.797	0.573	0.862	1.181	1.159	1.105
C-86	100.7	96.5	291.17	293.177	129.079	69884.6	1	1	Tier 1	AAA00728000	C00408	Pipecollinic Acid	0.22	2.8									0	1.08	0.099	1.276	1.055	1.22	1.139	1.938	1.541	1.9	1.936
C-88	100.8	96.6	411.275	415.289	88.0999	47389.9	1	2	Tier 3 zero-reaction											1	5	80	0	1.308	0.792	1.715	0.357	0.856	1.246	1.677	3.53	1.898	1.192
C-91	101.2	97	226.157	228.164	128.131	2943.5	2	2	Tier 3 one-reaction											0	1	52	0	1.12	0.935	2.143	0.304	1.181	0.842	1.71	2.941	2.261	1.427
C-92	101.8	97.6	233.128	235.135	71.037	1.12769e+06	1	1	Tier 3 zero-reaction											1	9	290	0	0.845	0.76	1.188	0.675	1.011	0.827	1.029	1.138	1.429	1.703
C-93	102.1	97.9	632.427	636.442	309.252	3886.4	1	2	Tier 3 only two-reaction											0	0	30	0.4545	0.1207	0.235	0.409	0.0834	0.113	0.155	1.5	1.009	1.573	0.685
C-94	102.2	98	525.391	529.405	202.216	13435.5	1	2	Tier 3 zero-reaction											1	1	5	0	0.883	0.965	1.927	0.255	1.059	0.668	1.386	2.421	2.347	1.201
C-95	103	98.9	452.217	456.231	129.042	5810.54	1	2	Tier 3 zero-reaction											5	28	357	0	1.088	0.727	0.625	1.51	0.863	1.26	0.943	0.605	0.693	0.905
C-96	103.3	99.1	326.185	328.19	328.187	2414	2	2	Tier 3 one-reaction											0	4	95	0	1.322	1.033	1.452	1.133	1.126	1.367	1.378	1.597	1.481	1.184
C-97	103.4	99.2	261.159	263.166	99.0676	2855.6	1	1	Tier 3 zero-reaction											1	13	299	0	1.568	1.319	2.122	1.052	1.438	1.156	1.572	1.934	1.917	1.634
C-100	104.1	99.9	288.189	290.195	252.195	4526	2	2	Tier 3 only two-reaction											0	0	18	0.3333	0.1328	0.206	0.468	0.2104	0.1243	0.208	1.741	1.258	1.098	0.572
C-101	104.1	100	381.179	383.187	438.175	11654.9	2	2	Tier 3 one-reaction											0	5	293	0	1.646	1.896	1.531	1.062	1.326	1.262	1.314	1.527	1.607	1.077
C-102	104.2	100	272.162	274.169	220.142	12908.5	2	2	Tier 3 one-reaction											0	3	133	0	1.088	0.666	1.36	0.991	1.332	1.017	1.031	0.994	0.526	1.139
C-105	104.9	100.7	255.675	257.682	187.168	35574.4	2	2	Tier 3 zero-reaction											2	3	31	0	0.803	0.77	1.017	0.493	1.172	0.937	1.511	1.023	1.11	2.077
C-106	104.9	100.8	478.245	482.258	155.069	3166.19	1	2	Tier 3 zero-reaction											1	14	273	0	1.323	1.088	1.831	0.675	1.274	1.101	1.307	1.548	2.086	1.892
C-108	105.8	101.6	271.111	273.118	109.019	28069.9	1	1	Tier 3 zero-reaction											1	3	124	0	0.946	0.785	1.58	0.286	1.304	0.582	1.118	1.483	1.346	1.709
C-109	106.6	102.5	329.233	331.24	167.142	6624.84	1	1	Tier 3 only two-reaction											0	0	26	0	0.924	0.729	1.122	0.26	0.719	0.971	0.935	1.223	0.836	0.677
C-110	106.9	102.8	288.207	290.214	126.115	8636.92	1	1	Tier 3 only two-reaction											0	0	63	0	0.807	0.595	1.14	0.216	1.047	0.714	0.946	1.373	1.014	0.799
C-111	107	102.9	307.201	309.208	145.109	704608	1	1	Tier 3 zero-reaction											1	19	300	0	1.079	0.547	1.187	0.82	1.193	0.903	0.938	0.951	0.899	1.44
C-112	107.1	103	239.626	241.633	155.07	26919.8	2	2	Tier 3 zero-reaction											1	14	273	0	0.973	0.982	1.475	0.54	1.102	0.711	0.939	1.31	1.825	1.524
C-116	107.8	103.7	532.376	536.389	209.201	5359.78	1	2	Tier 3 only two-reaction											0	0	3	0.0303	1.023	0.941	1.781	0.144	1.425	0.744	1.228	1.818	2.094	0.802
C-117	108	103.9	377.163	381.175	53.9876	12602.4	1	2	Tier 3 one-reaction											0	1	1	0	1.071	1.593	1.196	0.786	0.91	0.81	0.885	1.254	1.262	0.862
C-118	108.3	104.2	297.146	299.152	135.054	31220.8	1	1	Tier 2						AAA01612000	C06056	4-Hydroxy-L-threonine / (+)-threo-2-Amino-3,4-dihydroxybutanoic acid	3.48	36.5				0	1.15	0.367	1.011	0.835	1.066	0.213	2.863	0.795	0.794	0.374
C-120	108.8	104.8	389.132	391.142	227.041	4262	1	1	Tier 2						AAA00913000	C06048	Stizolobinic acid	4.78	17.5				0	2.721	0.651	1.806	2.421	1.915	1.654	2.369	2.384	2.501	0.81
C-122	109	105	445.165	447.172	283.074	4134	1	1	Tier 3 one-reaction											0	33	426	0	0.991	0.8	0.842	0.786	0.977	0.768	0.777	0.811	0.764	0.676
C-123	109.2	105.1	525.392	529.405	202.216	9688.82	1	2	Tier 3 zero-reaction											1	1	5	0	0.924	0.993	1.919	0.259	1.082	0.676	1.357	2.373	2.355	1.155
C-124	109.2	105.2	298.202	300.208	272.221	3837.56	2	2	Tier 3 one-reaction											0	2	15	0	0.5	0.584	0.992	0.217	0.458	0.441	1.362	1.964	2.514	0.596
C-126	109.4	105.4	283.197	285.204	242.211	44790.1	2	2	Tier 3 one-reaction											0	1	10	0	0.733	0.533	0.892	0.267	1.072	0.674	0.841	0.919	1.01	0.443
C-128	109.8	105.7	268.192	270.198	212.201	23231.8	2	2	Tier 3 only two-reaction											0	0	5	0	0.978	0.846	1.327	0.548	1.202	0.934	1.485	1.837	1.517	0.949
C-129	109.9	105.9	501.147	503.154	339.056	3242.26	1	1	Tier 2						AAA01894000	C17267	S-Sulfanylglutathione	0.38	3.2				0	1.076	1.194	1.342	0.452	1.023	0.943	1.118	1.597	1.125	1.603
C-130	110	106	391.142	393.15	229.051	6100.86	1	1	Tier 3 one-reaction											0	10	188	0	0.791	2.205	1.296	0.415	1.196	0.904	0.992	1.2	0.963	1.735
C-131	110.6	106.5	397.259	401.273	74.0839	13077.4	1	2	Tier 3 zero-reaction											1	3	86	0	1.112	1.126	2.204	0.275	1.496	0.797	1.354	2.689	2.223	1.353
C-132	111.5	107.5	239.662	241.669	155.142	32621.1	2	2	Tier 3 only two-reaction											0	0	25	0	0.89	0.646	1.093	0.422	0.905	0.993	1.538	1.853	1.337	0.951
C-133	111.7	107.7	277.118	279.125	115.027	45365.1	1	1	Tier 2						AAA01633000	C01596	Isomer 1 of Maleamic acid	1.21	74.1				0	1.713	0.835	1.574	2.014	1.439	1.138	0.647	1.173	1.226	0.812
C-136	112.4	108.5	483.296	487.31	160.121	6942.5	1	2	Tier 3 zero-reaction											2	12	167	0	1.52	0.731	2.287	0.588	1.288	1.092	1.654	1.699	1.746	1.829
C-137	112.5	108.5	478.318	482.332	155.143	10168.8	1	2	Tier 3 only two-reaction											0	0	25	0	0.988	0.708	1.333	0.444	0.959	1.145	1.556	1.82	1.262	1.03
C-138	112.6	108.6	254.668	256.674	185.153	78369.5	2	2	Tier 3 one-reaction											0	2	34	0	0.954	0.552	1.066	0.264	0.883	1.004	1.041	1.211	0.995	0.585
C-139	112.6	108.7	219.149	221.156	114.115	4406.4	2	2	Tier 3 one-reaction											0	1	76	0	1.114	0.875	2.334	0.252	1.311	0.922	1.333	1.918	2.109	1.14
C-140	112.7	108.7	297.674	299.68	271.165	8099.6	2	2	Tier 3 one-reaction											0	1	39	0	0.478	0.68	0.904	0.401	0.975	0.757	1.216	0.366	0.843	1.16
C-141	113	109.1	246.634	248.641	169.085	9070.52	2	2	Tier 3 zero-reaction											2	11	261	0	1.087	0.888	2.521	0.522	1.234	0.86	1.285	2.151	2.387	2.082
C-142	113.4	109.5	242.152	244.159	160.121	11932.1	2	2	Tier 3 zero-reaction											2	12	167	0	1.474	0.703	1.835	0.542	1.12	1.011	1.418	1.516	1.819	1.325
C-143	113.6	109.7	413.207	417.221	90.0318	190686	1	2	Tier 3 zero-reaction											5	41	637	0	0.614	0.698	0.703	1.408	0.729	1.898	2.548	1.184	1.59	2.786
C-144	113.9	109.9	452.218	456.231	129.042	3484	1	2	Tier 3 zero-reaction											5	28	357	0	1.046	0.963	1.009	1.612	0.828	1.027	0.724	0.522	0.693	0.886
C-147	114.1	110.2	275.199	277.206	226.215	6063.46	2	2	Tier 3 only two-reaction											0	0	5	0.0303	0.86	0.62	1.159	0.242	0.883	0.764	1.346	1.525	1.339	1.007
C-148	114.2	110.2	326.185	328.19	328.187	3168.42	2	2	Tier 3 one-reaction											0	4	95	0	1.017	1.343	1.255	0.76	0.842	0.902	1.198	1.283	1.534	1.515
C-149	114.3	110.3	225.161	227.168	126.139	4579.58	2	2	Unidentified														0	1.124	0.771	2.732	0.374	1.398	1.016	1.45	2.315	2.405	1.394
C-150	114.5	110.6	218.165	220.172	56.0732	4061.78	1	1	Unidentified														0	1.174	1.029	2.135	0.341	1.302	0.842	1.214	2.348	2.095	1.406
C-151	114.8	110.8	469.281	473.295	146.106	5977.9	1	2	Tier 3 zero-reaction											4	23	199	0	0.682	2.044	1.251	0.447	0.754	0.925	1.267	1.132	1.234	1.103
C-152	114.9	111	235.143	237.151	146.104	13835.6	2	2	Unidentified														0	0.641	2.243	0.968	0.316	0.684	0.43	0.703	1.017	1.016	0.928
C-153	115	111.1	347.196	349.203	185.104	2421.6	1	1	Tier 2						APA00773000	C10858	Ecgonine / Pseudoecgonine	2.64	2				0	1.25	0.789	2.139	0.547	1.369	0.877	1.395	1.916	1.714	1.869
C-154	115.2	111.3	255.621	257.628	187.059	4811.4	2	2	Tier 3 one-reaction											0	2	191	0	1.394	1.35	0.935	2.503	1.403	1.099	1.306	0.853	1.136	1.703
C-155	115.3	111.4	290.205	292.211	256.226	113251	2	2	Tier 3 only two-reaction											0	0	13	0	0.122	0.341	0.302	0.016	0.129	0.157	2.165	1.514	2.398	0.506
C-156	115.4	111.5	281.199	283.205	238.215	5087.14	2	2	Tier 3 only two-reaction											0	0	5	0.2424	0.113	0.364	0.392	0.0626	0.3898	0.205	2.166	1.562	2.293	0.822
C-157	115.5	111.6	313.141	315.147	151.05	18703.7	1	1	Tier 3 zero-reaction											3	11	271	0.1515	0.0492	2.042	0.312	0.0701	0.53	0.0819	0.66	1.227	0.387	0.0616
C-158	115.6	111.7	269.673	271.68	215.163	15919.5	2	2	Tier 3 one-reaction											0	5	38	0	0.3	0.48	0.586	0.058	0.201	0.364	1.996	2.157	3.226	0.498
C-159	115.7	111.8	542.287	546.3	219.111	6104.6	1	2	Tier 3 zero-reaction											2	18	525	0	1.326	0.741	1.113	1.661	1.208	1.422	0.973	1.159	1.144	1.377
C-160	115.8	111.9	240.67	242.677	157.158	4735.83	2	2	Tier 3 one-reaction											0	1	25	0	1.251	0.898	2.024	0.284	1.326	1.022	1.654	2.009	2.12	1.253
C-161	116	112.1	282.189	284.196	240.195	23832.9	2	2	Tier 3 only two-reaction											0	0	14	0	0.583	0.565	0.565	0.32	0.665	0.797	0.66	0.612	0.89	0.416
C-162	116.2	112.4	263.139	265.146	101.048	9389.33	1	1	Tier 2						AAA00644000	C01234	1-Aminocyclopropane-1-carboxylic acid	1.58	18.6				0	1.032	0.898	0.814	0.849	0.767	0.855	0.707	0.718	0.802	1.148
C-163	117.1	113.2	261.675	263.682	199.168	318276	2	2	Tier 3 one-reaction											0	1	23	0	0.098	0.344	0.323	0.016	0.085	0.169	2.062	1.801	2.45	0.436
C-164	117.6	113.7	308.106	310.113	146.015	17757.9	1	1	Tier 3 only two-reaction											0	0	77	0	0.973	0.699	1.224	0.318	0.89	0.764	1.166	1.735	1.361	1.145
C-165	117.8	114	304.202	306.208	284.221	10399.6	2	2	Tier 3 one-reaction											0	2	8	0	0.54	0.88	0.61	0.288	0.432	0.525	1.031	0.845	0.655	0.529
C-166	118	114.1	409.233	411.24	247.141	11004.1	1	1	Tier 3 zero-reaction											1	20	333	0	1.144	0.925	1.274	1.045	1.432	1.128	1.431	1.298	1.249	1.831
C-167	118	114.2	252.123	254.13	90.0314	19830.5	1	1	Tier 2						AAA00592000	C01013	3-Hydroxypropanoic acid	1	72.2				0	0.982	0.827	1.67	0.763	1.054	0.849	0.96	1.404	1.478	1.241
C-168	118.1	114.2	468.333	472.346	145.157	3303.45	1	2	Tier 3 zero-reaction											1	3	20	0	1.385	1.153	3.805	0.281	1.562	0.899	1.913	4.214	3.436	1.897
C-169	118.8	114.9	230.621	232.628	137.059	31129.4	2	2	Tier 3 one-reaction											0	5	164	0	0.848	0.821	1	0.673	0.847	0.858	0.792	0.855	0.976	0.966
C-170	118.8	115	239.626	241.633	155.069	1.11519e+06	2	2	Tier 3 zero-reaction											1	14	273	0	0.868	0.698	0.988	0.718	0.879	0.781	0.849	0.797	1.115	1.058
C-171	118.9	115.1	216.623	218.63	109.064	68581.1	2	2	Tier 3 one-reaction											0	2	161	0	0.922	0.722	1.107	0.775	0.867	0.886	0.922	0.88	1.145	1.169
C-172	118.9	115.1	258.599	260.606	193.016	3075	2	2	Tier 3 one-reaction											0	1	41	0	0.726	0.653	1.218	0.781	0.768	0.82	1.094	0.949	1.363	1.171
C-174	119.1	115.3	373.187	375.193	211.095	5914.67	1	1	Tier 2						AAA00829A01		N-Acetyl-N(pi)-Methyl-L-histidine	1.22	55.3				0	0.46	0.428	0.561	0.293	0.305	0.398	1.289	1.288	1.425	0.59
C-176	119.5	115.6	321.217	323.224	159.125	135784	1	1	Tier 3 zero-reaction											1	13	243	0	0.892	0.605	1.159	0.759	1.233	0.837	0.931	1.088	0.873	1.78
C-177	119.8	116	256.144	258.151	94.0527	23958.4	1	1	Tier 3 one-reaction											0	4	159	0	0.937	0.66	1.241	0.851	1.113	0.809	0.957	0.924	1.142	1.213
C-178	119.8	116	483.205	487.219	160.03	3094.4	1	2	Tier 3 one-reaction											0	1	97	0	1.1	0.954	1.159	0.667	0.855	1.079	1.025	1.017	1.174	1.258
C-180	120.4	116.6	430.172	432.179	268.08	16002.8	1	1	Tier 2						AXA00028000		3-Deoxy-D-glycero-D-galacto-2-nonulosonic acid	2.21	4				0	0.391	1.178	0.892	0.23	1.044	0.069	3.477	6.918	0.971	0.44
C-182	120.6	116.8	346.212	348.219	368.242	11508	2	2	Tier 3 one-reaction											0	1	64	0	1.016	0.967	1.911	0.412	1.387	0.958	1.649	1.41	1.611	2.221
C-183	120.8	117	347.171	349.178	185.08	22135.3	1	1	Tier 3 one-reaction											0	5	255	0	0.471	0.313	0.386	0.534	0.613	0.358	1.643	0.976	0.742	0.996
C-185	121.1	117.3	455.265	459.279	132.09	51436	1	2	Tier 3 zero-reaction											2	17	243	0	1.028	2.157	0.735	0.952	1.174	1.076	0.878	0.736	0.892	1.152
C-186	121.2	117.4	298.165	300.172	272.148	12329.7	2	2	Tier 3 one-reaction											0	1	90	0.0303	0.518	0.882	0.413	0.305	0.46	0.607	0.591	0.2635	0.321	0.521
C-188	121.3	117.5	436.234	440.247	113.058	4324	1	2	Tier 3 zero-reaction											1	2	206	0	0.83	1.295	0.349	1.101	0.863	0.906	0.694	0.418	0.267	0.98
C-189	121.6	117.8	469.244	473.257	146.069	2300.89	1	2	Tier 3 zero-reaction											4	29	339	0	1.444	0.779	1.991	2.173	1.727	1.824	1.778	1.624	2.142	1.128
C-190	121.7	117.9	274.192	276.198	224.2	48355.5	2	2	Tier 3 only two-reaction											0	0	6	0	0.943	0.493	0.715	0.431	1.048	1.274	1.021	0.628	0.77	0.434
C-192	122.1	118.3	293.186	295.192	131.094	1.04607e+06	1	1	Tier 1	ABA00614000	C02378	E-Aminocaproic Acid	0.98	2.8									0	0.666	2.212	1.323	0.271	0.802	0.485	0.935	1.593	1.498	1.235
C-193	122.6	118.8	240.142	242.149	156.101	580547	2	2	Tier 3 one-reaction											0	4	135	0	1.013	0.734	0.684	1.012	0.914	1.021	0.655	0.526	0.631	0.685
C-194	122.6	118.9	231.629	233.635	139.075	43920.8	2	2	Tier 3 zero-reaction											1	12	238	0	0.988	0.696	0.789	1.077	0.993	1.008	0.623	0.562	0.706	0.735
C-196	122.6	118.9	249.147	251.154	174.112	1.13163e+06	2	2	Tier 3 zero-reaction											2	6	78	0	0.99	0.66	0.76	0.981	0.819	1.014	0.686	0.545	0.588	0.712
C-197	123.1	119.3	435.178	437.184	273.087	6787.42	1	1	Tier 3 one-reaction											0	7	379	0	0.871	0.551	0.666	1.006	0.84	1.075	0.633	0.605	0.58	0.821
C-199	123.5	119.7	228.135	230.142	132.088	7686.8	2	2	Unidentified														0	0.88	1.541	0.662	0.928	0.956	0.725	0.602	0.651	0.775	0.977
C-200	124.1	120.4	271.111	273.118	109.02	21443.2	1	1	Tier 3 zero-reaction											1	3	124	0	0.94	0.736	1.485	0.295	1.249	0.588	1.114	1.421	1.403	1.615
C-201	124.3	120.6	298.13	300.136	136.038	525416	1	1	Tier 1	AAA00127000	C01620	Threonic Acid	3.8	4.5									0	0.119	2.314	0.816	0.041	1.014	0.016	1.257	4.356	0.755	0.148
C-203	125.1	121.4	365.207	367.213	203.115	1.70401e+06	1	1	Tier 3 zero-reaction											1	22	428	0	0.979	0.5	1.264	0.917	1.222	0.955	1.195	1.009	1.07	1.704
C-206	126.1	122.4	528.246	532.259	205.07	2748.4	1	2	Tier 3 one-reaction											0	3	185	0	1.649	1.452	1.5	1.95	1.476	1.99	1.227	1.35	1.666	2.016
C-207	126.5	122.8	235.144	237.151	146.105	68293.5	2	2	Tier 3 zero-reaction											4	23	199	0	0.697	2.318	0.929	0.469	0.768	0.504	0.682	0.847	1.044	1.006
C-209	127	123.4	525.391	529.404	202.216	2882.33	1	2	Tier 3 zero-reaction											1	1	5	0	0.904	1.021	1.935	0.296	1.066	0.749	1.516	2.319	2.221	1.158
C-210	127.8	124.1	307.189	309.195	145.097	23216.4	1	1	Tier 3 one-reaction											0	1	20	0	0.865	2.219	1.352	0.586	1.027	0.945	0.92	1.344	1.412	1.256
C-211	127.8	124.1	226.139	228.146	128.095	9612.55	2	2	Tier 3 one-reaction											0	8	164	0	0.762	2.214	1.06	0.53	0.839	0.549	0.833	1.077	1.061	1.097
C-212	127.9	124.3	376.237	380.251	53.0619	7038.3	1	2	Unidentified														0	0.688	1.195	0.925	0.272	0.562	0.67	0.824	1.102	0.757	0.969
C-213	128.2	124.5	479.338	483.352	156.163	3525.2	1	2	Tier 3 only two-reaction											0	0	18	0.0303	1.793	0.1553	1.455	1.206	1.078	0.592	0.681	1.15	1.442	1.379
C-214	128.3	124.7	245.165	247.171	83.0733	6434.8	1	1	Tier 3 one-reaction											0	2	188	0	0.776	2.041	0.875	0.508	0.821	0.687	0.951	0.882	1.198	1.053
C-215	128.5	124.9	491.24	495.253	168.065	17434	1	2	Tier 3 one-reaction											0	28	457	0	1.085	1.178	1.927	0.633	1.068	1.143	0.744	1.593	1.814	1.936
C-216	128.5	124.9	441.17	443.177	279.079	12487.1	1	1	Tier 3 one-reaction											0	23	274	0	1.087	0.863	0.748	1.119	0.898	1.115	0.906	0.745	0.777	0.792
C-217	128.6	124.9	279.135	281.142	117.044	14935.2	1	1	Tier 2						AAA00261A01		N-Acetyl-Glycine	4.74	34.3				0	0.988	0.902	0.811	1.307	0.992	1.129	1.082	0.745	0.819	0.838
C-220	129	125.4	240.174	242.179	156.165	7683.43	2	2	Unidentified														0	1.847	0.677	1.305	1.367	1.09	0.651	0.859	1.516	1.498	1.099
C-221	129.1	125.4	246.124	248.13	168.065	13080.9	2	2	Tier 3 one-reaction											0	28	457	0	0.934	1.049	1.771	0.67	0.966	0.95	0.787	1.579	2.013	2.054
C-222	129.2	125.6	413.207	417.22	90.0314	9227.92	1	2	Tier 3 zero-reaction											5	41	637	0	0.697	0.75	0.812	1.292	0.856	1.67	2.468	1.252	1.617	2.522
C-224	129.9	126.3	254.156	256.164	184.13	27939.4	2	2	Tier 3 only two-reaction											0	0	29	0	0.365	3.463	0.374	0.29	1.227	0.492	1.803	0.705	0.505	0.538
C-226	130.1	126.5	525.319	529.332	202.143	17463.1	1	2	Tier 3 zero-reaction											2	4	36	0	0.232	3.156	0.24	0.123	0.456	0.236	0.385	0.46	0.314	0.408
C-228	130.3	126.7	314.124	316.131	152.033	20423.4	1	1	Tier 3 zero-reaction											3	12	425	0	0.982	1.338	1.206	0.57	1.024	0.915	1.273	1.585	1.343	1.446
C-231	131.2	127.6	469.217	471.224	307.125	3272.5	1	1	Tier 3 one-reaction											0	26	530	0.0606	0.493	2.091	0.906	0.322	1.263	1.276	1.094	3.257	1.346	0.822
C-232	131.2	127.7	377.162	381.175	53.9867	11825.6	1	2	Unidentified														0	1.035	1.727	1.171	0.932	1	0.895	1.063	1.342	1.269	0.975
C-233	131.3	127.7	411.237	413.244	249.146	7807.14	1	1	Tier 3 one-reaction											0	4	86	0	0.487	0.67	1.58	0.39	1.109	0.603	1.342	1.876	1.714	1.215
C-234	131.5	127.9	468.333	472.346	145.158	2363.56	1	2	Tier 3 zero-reaction											1	3	20	0	1.333	1.078	3.678	0.31	1.508	0.882	1.919	4.285	3.397	1.927
C-235	131.9	128.4	411.237	413.244	498.292	8095.25	2	2	Tier 3 one-reaction											0	4	195	0	0.487	0.67	1.58	0.39	1.109	0.603	1.342	1.876	1.714	1.215
C-236	132	128.4	275.673	277.68	227.163	7215.91	2	2	Tier 3 one-reaction											0	1	40	0	0.925	0.457	1.247	0.341	0.726	0.722	1.501	2.538	1.726	0.808
C-237	132.2	128.6	342.161	344.168	360.139	10694.2	2	2	Tier 2						AXA00480000		Dityrosine	9.82	15.6				0	1.541	1.082	1.368	2.421	1.427	1.712	1.298	1.225	1.497	1.693
C-238	132.2	128.7	469.281	473.294	146.105	7090.06	1	2	Tier 3 zero-reaction											4	23	199	0	0.681	2.097	0.955	0.499	0.713	0.612	0.869	0.863	0.993	1.084
C-239	132.7	129.2	230.599	232.605	137.015	4784.4	2	2	Tier 3 one-reaction											0	9	237	0	1.24	0.945	1.07	1.396	1.281	0.75	0.869	0.585	0.719	1.287
C-240	132.8	129.2	276.152	278.159	228.122	8974.83	2	2	Tier 3 one-reaction											0	2	125	0	0.477	0.388	0.458	0.412	0.352	0.58	0.758	0.772	1.018	0.457
C-241	132.8	129.2	448.19	452.204	125.014	8926.8	1	2	Tier 3 zero-reaction											1	5	22	0	1.08	1.104	1.155	1.417	1.534	0.774	1.086	0.713	0.612	1.357
C-242	132.8	129.3	423.248	425.255	261.157	4509.12	1	1	Tier 3 one-reaction											0	23	283	0	0.994	0.773	1.103	1.08	1.253	0.774	1.232	1.458	1.373	1.521
C-243	133.7	130.2	219.131	221.137	114.08	3465.33	2	2	Tier 3 zero-reaction											1	4	192	0	1.025	1.543	1.196	0.608	0.832	0.641	0.76	0.953	1.335	1.55
C-244	133.9	130.4	392.233	396.246	69.0575	4805.5	1	2	Tier 3 one-reaction											0	2	183	0	0.969	0.878	1.426	0.307	0.984	0.884	1.477	1.483	1.553	1.6
C-245	133.9	130.4	320.111	322.119	158.02	13196.1	1	1	Tier 3 only two-reaction											0	0	11	0.0303	0.177	2.162	0.772	0.05	0.969	0.855	1.044	2.968	0.704	0.174
C-246	134	130.5	226.157	228.163	128.131	3690.53	2	2	Tier 3 one-reaction											0	1	52	0	1.05	0.846	1.518	0.45	1.092	0.792	1.273	1.489	1.634	1.142
C-247	134.5	131	225.149	227.156	126.116	6100.92	2	2	Tier 3 only two-reaction											0	0	63	0	0.842	0.699	1.35	0.371	1.034	0.832	1.163	1.337	1.51	0.946
C-249	134.7	131.2	455.264	459.278	132.089	2911.5	1	2	Tier 3 zero-reaction											2	17	243	0	1.393	1.626	1.307	0.833	0.963	1.001	1.028	1.462	1.211	1.395
C-252	135	131.5	379.248	383.262	56.073	5818.75	1	2	Unidentified														0	0.836	0.785	1.348	0.386	1.114	0.779	1.211	1.606	1.821	0.958
C-253	135.1	131.6	235.144	237.151	146.105	13703.3	2	2	Tier 3 zero-reaction											4	23	199	0	0.688	2.249	0.947	0.456	0.757	0.518	0.703	0.888	1.059	1
C-254	135.3	131.8	263.199	265.205	202.215	2973.54	2	2	Tier 3 zero-reaction											1	1	5	0	1.034	1.022	1.816	0.36	1.144	0.882	1.691	2.169	1.917	1.155
C-256	135.4	131.9	368.1	370.106	206.009	4327.33	1	1	Tier 2						AAA01499000	C01990	3-Oxalomalic acid	6.34	22.6				0	0.987	1.029	1.621	0.458	0.946	0.85	1.159	1.974	1.868	1.276
C-257	135.9	132.4	352.132	354.139	190.041	5717.6	1	1	Tier 3 one-reaction											0	2	116	0	0.777	1.055	1.07	0.342	1.284	0.691	1.071	1.543	0.682	0.662
C-258	136.2	132.7	253.1	255.107	91.0085	11832.3	1	1	Tier 3 one-reaction											0	2	161	0	1.041	0.816	1.754	0.373	1.356	0.683	1.187	1.608	1.32	1.84
C-261	137.2	133.8	512.25	516.264	189.075	7998.83	1	2	Tier 3 one-reaction											0	10	250	0	1.189	1.038	1.007	1.145	0.915	1.246	1.174	0.884	0.978	0.874
C-262	137.4	134	419.228	421.235	257.137	4420.48	1	1	Tier 3 one-reaction											0	6	180	0	1.093	1.227	1.399	1.082	1.225	0.886	1.113	1.381	1.607	1.534
C-264	138.7	135.3	322.176	324.183	320.169	25352.5	2	2	Tier 3 one-reaction											0	2	105	0	1.394	1.253	1.411	3.643	1.288	2.214	1.447	0.976	1.138	1.317
C-265	139.1	135.7	261.196	263.202	99.1044	92883.9	1	1	Tier 3 one-reaction											0	1	163	0	0.661	0.283	2.872	0.083	0.405	0.339	0.699	19.257	0.453	0.377
C-266	139.4	136	425.302	427.308	263.21	5955	1	1	Tier 3 only two-reaction											0	0	15	0.1818	0.118	0.32	0.405	0.0542	0.15	0.122	2.078	1.714	2.696	0.524
C-269	139.8	136.4	281.145	283.152	238.108	3173.5	2	2	Tier 3 one-reaction											0	12	215	0.0606	1.283	8.765	1.51	0.88	1.463	1.181	1.095	1.531	2.092	2.387
C-270	140	136.7	383.196	387.21	60.0209	188183	1	2	Tier 3 zero-reaction											2	25	624	0	1.425	3.733	0.853	1.863	1.501	1.556	1.866	1.067	1.078	2.17
C-271	140.1	136.7	400.65	402.657	238.558	8541	1	1	Unidentified														0	1.062	0.543	1.282	0.755	1.031	1.021	0.952	1.069	1.217	1.479
C-272	140.5	137.1	270.681	272.687	217.179	6069.43	2	2	Tier 3 zero-reaction											1	2	35	0.1515	0.164	0.373	0.442	0.081	0.178	0.363	1.534	2.063	2.028	0.572
C-273	140.6	137.3	247.624	249.63	171.064	10006.2	2	2	Tier 3 one-reaction											0	9	254	0	1.333	1.379	1.485	2.041	1.216	1.74	1.36	1.286	1.446	1.339
C-274	140.6	137.3	400.65	402.656	477.116	7382.93	2	2	Tier 3 one-reaction											0	3	263	0	1.062	0.543	1.282	0.755	1.031	1.021	0.952	1.069	1.217	1.479
C-275	140.8	137.4	217.138	219.146	110.094	5668.19	2	2	Tier 3 only two-reaction											0	0	61	0	1.154	0.76	1.399	0.749	1.747	0.747	1.103	1.286	1.222	1.099
C-276	140.8	137.4	249.147	251.154	174.112	288440	2	2	Tier 3 zero-reaction											2	6	78	0	1.064	0.696	1.175	0.781	0.88	0.906	0.939	0.905	0.943	0.967
C-277	140.8	137.5	226.144	228.151	128.106	50124.4	2	2	Tier 3 one-reaction											0	4	44	0	0.958	0.8	1.376	0.661	0.918	0.844	0.914	0.903	0.967	1.106
C-278	140.9	137.5	240.141	242.149	156.1	4762	2	2	Tier 3 one-reaction											0	4	130	0	1.073	0.883	0.908	1.009	0.927	1.093	0.835	0.555	0.826	0.906
C-279	141.1	137.7	484.255	488.269	161.08	8659.48	1	2	Tier 3 one-reaction											0	8	167	0	1.263	1.087	0.988	1.356	1.058	0.874	1.028	1.367	1.044	1.081
C-281	141.9	138.6	256.108	258.116	94.0168	3344.22	1	1	Tier 3 one-reaction											0	1	122	0	1.665	1.805	1.514	1.412	1.651	1.758	1.699	1.55	2.33	1.298
C-282	142.1	138.7	449.203	451.209	287.111	5477.83	1	1	Tier 3 zero-reaction											1	13	426	0	0.752	1.137	1.188	0.473	0.942	0.742	1.285	1.225	1.089	1.262
C-284	142.8	139.4	485.203	487.21	323.111	4887.22	1	1	Tier 3 one-reaction											0	3	269	0	1.289	1.031	1.019	1.815	1.041	1.466	1.057	0.784	0.913	0.889
C-285	143.2	139.9	288.207	290.214	252.231	5961.29	2	2	Tier 3 only two-reaction											0	0	5	0	0.803	0.619	1.025	0.269	0.976	0.54	0.886	1.098	1.04	0.909
C-286	143.5	140.1	483.161	485.167	321.069	9847.71	1	1	Tier 2						AAA00607000	C20775	beta-Citryl-L-glutamic acid	0.76	8.3				0	0.963	0.646	1.393	1.308	1.032	0.982	0.986	1.136	1.463	1.541
C-288	144.2	140.9	255.675	257.682	187.168	9294.33	2	2	Tier 3 zero-reaction											2	3	31	0	0.901	0.743	1.469	0.47	1.263	1.121	1.31	1.504	1.356	1.492
C-291	144.7	141.4	226.156	228.163	128.129	4564	2	2	Unidentified														0	1.014	0.897	1.426	0.385	1.182	0.791	1.216	1.412	1.598	1.022
C-293	145.1	141.8	379.248	383.262	56.0727	6750.73	1	2	Unidentified														0	0.901	0.821	1.385	0.402	1.134	0.88	1.293	1.458	1.789	0.943
C-294	145.4	142.1	387.275	389.282	225.183	5731.6	1	1	Tier 3 only two-reaction											0	0	21	0.3636	0.0857	0.298	0.292	0.0592	0.1	0.201	1.808	0.896	1.502	0.466
C-295	145.7	142.4	486.26	490.273	163.084	2125.2	1	2	Tier 3 zero-reaction											2	27	572	0	1.827	2.689	1.163	1.51	2.647	1.78	1.129	1.624	1.803	1.036
C-296	145.8	142.5	290.1	292.106	128.008	35540	1	1	Tier 3 only two-reaction											0	0	3	0	0.112	1.836	0.24	0.112	0.234	0.267	0.882	1.321	0.588	0.445
C-297	146.2	142.9	225.149	227.156	126.115	7356.84	2	2	Tier 3 only two-reaction											0	0	63	0	0.832	0.718	1.325	0.337	1.083	0.839	1.193	1.354	1.506	0.903
C-298	146.4	143.1	299.106	301.113	137.015	4655.25	1	1	Tier 3 one-reaction											0	9	237	0	0.952	0.799	1.428	0.636	1.353	0.804	1.397	1.98	1.495	1.574
C-300	146.5	143.2	327.123	329.13	330.063	5361.78	2	2	Tier 3 one-reaction											0	2	191	0	0.853	0.395	0.861	0.437	0.65	0.883	0.732	0.574	0.775	0.714
C-301	146.7	143.5	268.118	270.125	106.026	133841	1	1	Tier 1	AAA00047000	C00258	Glyceric Acid	0.45	2.1									0	0.115	1.875	0.214	0.106	0.239	0.339	1.023	1.294	0.531	0.425
C-302	146.7	143.5	466.182	468.188	304.091	4304.34	1	1	Tier 3 zero-reaction											1	18	364	0	1.275	0.887	1.167	1.253	1.071	1.192	1.124	1.159	1.269	1.625
C-303	146.9	143.7	240.161	242.167	156.139	3327.5	2	2	Tier 3 only two-reaction											0	0	26	0	0.872	4.175	0.951	0.541	1.02	0.705	1.212	1.302	1.012	1.068
C-304	147	143.7	472.281	476.294	149.105	11780.2	1	2	Tier 3 one-reaction											0	15	202	0	1.055	10.317	0.811	1.549	0.88	1.377	1.018	0.774	0.8	0.758
C-305	147	143.8	452.218	456.232	129.043	1917.5	1	2	Tier 3 zero-reaction											5	28	357	0	2.095	1.734	1.492	1.643	1.963	2.557	1.77	1.554	1.814	2.144
C-306	147.2	143.9	229.095	231.101	67.0036	9501.57	1	1	Tier 3 only two-reaction											0	0	1	0	1.028	0.852	0.688	0.762	0.795	0.948	0.703	0.688	0.892	0.938
C-310	147.3	144	379.159	383.173	55.9835	7661.9	1	2	Unidentified														0	1.883	2.474	2.05	1.407	1.658	1.689	2.094	2.579	2.236	1.574
[truncated: 4,636 more rows]

## Sheet: S6 Table
S6 Table. Summary of differenitally abundant metabolites between HG and LG cultured BeWo CT cells
Peak Pair Information					Univariate Analysis				Identification Level	Tier 1 - Positive Identification (CIL Library)					Tier 2- High Confidence Putative Identification (LI Library)					Tier 3 - Putative Identification (MyCompoundID Library)
No	RT (s)	Normalized RT (s)	m/z_light	Neutral Mass (Da)	Fold Change	p-value	q-value	Significance		NovaMT Library No.	External Identifier	Compound	Mass Error (ppm)	RT Error (s)	NovaMT Library No.	External Identifier	Compound	Mass Error (ppm)	RT Error (s)	Zero-reaction	One-reaction	Two-reaction
C-86	100.7	96.5	291.17	129.079	1.78732	0.025698	0.153858	Significant Increase	Tier 1	AAA00728000	C00408	Pipecollinic Acid	0.22	2.8
C-809	221.3	218	266.137	104.045	1.60376	0.0099043	0.104828	Significant Increase	Tier 1	AAA00182000	C01089	3-Hydroxybutyric Acid	7.42	2.8
C-1562	398.4	395.5	298.144	136.052	1.69649	0.0245695	0.150733	Significant Increase	Tier 1	AAA00945000	C07086	Phenylacetic Acid	0.35	1.2
H-722	278.2	550.4	434.138	200.08	1.8939	0.000490128	0.0526306	Significant Increase	Tier 1	AYA00050000	C19800	3-Phenoxybenzyl alcohol	9.16	0.8
A-131	128.1	215.6	515.169	281.11	1.62961	0.00145409	0.0621097	Significant Increase	Tier 2						AXA00408000		N6-Methyladenosine	4.08	187.3
A-258	169.4	329.9	414.122	180.063	26.9582	0.000624973	0.0527756	Significant Increase	Tier 2						APA00957000	C22137	4-Chloro-L-lysine	7.76	185.5
A-768	299.5	676.1	420.158	186.1	1.76978	0.0137186	0.117231	Significant Increase	Tier 2						AXA01288000		Isomer 1 of Prolyl-Alanine	1.1	167.9
C-174	119.1	115.3	373.187	211.095	2.43771	0.0465129	0.195691	Significant Increase	Tier 2						AAA00829A01		N-Acetyl-N(pi)-Methyl-L-histidine	1.22	55.3
C-396	164.4	161.2	309.143	147.052	1.9303	0.000987073	0.0588573	Significant Increase	Tier 2						AAA00627A01		Isomer 1 of N-Acetyl-L-Serine	3.73	13
C-400	165.3	162	381.165	219.074	1.81207	0.00864035	0.0987143	Significant Increase	Tier 2						AAA00680000	C01118	O-Succinyl-L-homoserine	0.79	74.5
C-516	177.3	173.9	323.16	161.068	1.59474	0.0318787	0.168082	Significant Increase	Tier 2						AAA00681000	C01077	O-Acetyl-L-homoserine	1.66	60.1
C-781	215.1	211.8	252.123	90.0314	2.71725	0.00576675	0.0869436	Significant Increase	Tier 2						AAA00007000	C00186	(S)-Lactic acid / (R)-Lactic acid	1.02	9
C-862	230.8	227.5	307.129	145.037	1.5902	0.0369657	0.178598	Significant Increase	Tier 2						AAA00602000	C00940	2-Oxoglutaramic acid	0.39	41.2
C-874	232.1	228.7	484.245	161.069	1.68977	0.0306035	0.165023	Significant Increase	Tier 2						AFA00181000	C06234	4-Methyl-L-glutamic acid	0.98	15.2
C-960	248.6	245	335.196	173.105	3.25933	4.0806e-05	0.0354665	Significant Increase	Tier 2						AXA00298000		Isovalerylsarcosine	1.73	31.3
C-1028	263.2	259.6	339.137	177.045	1.70907	0.0191376	0.13673	Significant Increase	Tier 2						AAA00655000	C03145	N-Formylmethionine	1.75	29.2
C-1074	268.8	265.2	321.144	159.053	4.22693	0.0475096	0.197586	Significant Increase	Tier 2						AAA00629A01		N-Acetyl-L-2-Amino-3-oxobutanoic acid	1.53	66
C-1611	430.2	426.6	427.187	104.011	3.73782	0.00368335	0.0794946	Significant Increase	Tier 2						AAA00560000	C00383	Malonic acid	0.61	61.5
C-1864	637.2	632.6	398.272	236.181	0.617354	0.0397093	0.184685	Significant Decrease	Tier 2						AAA01970000	C16502	Farnesoic acid	7.48	31.5
H-181	168	345.2	434.138	200.079	2.0205	0.00182372	0.0667328	Significant Increase	Tier 2						AYA00050000	C19800	Isomer 1 of 3-Phenoxybenzyl alcohol	9.68	204.4
H-184	168.4	346.2	414.121	180.063	42.2345	0.00124754	0.0620903	Significant Increase	Tier 2						AXA02891000		Dihydroxyacetone (dimer)	0.76	198.7
H-212	177.7	365.1	403.132	169.074	1.63722	0.038537	0.181771	Significant Increase	Tier 2						AAA00898000	C00547	L-Noradrenaline	0.62	15.8
H-225	179.8	369.5	521.17	287.112	0.608888	0.00590148	0.0869436	Significant Decrease	Tier 2						APA00681000	C02916	(S)-Norlaudanosoline / (R,S)-Norlaudanosoline	7.83	233.4
H-251	184.8	380.1	452.149	218.09	2.04256	0.00459042	0.0831018	Significant Increase	Tier 2						AXA01157000		Hydroxyprolyl-Serine	0.2	40.3
H-398	215.5	438.7	412.106	178.048	2.13825	0.00642874	0.088825	Significant Increase	Tier 2						AXA01673000		Melizame	3.8	195.8
H-400	215.7	438.9	412.168	178.11	0.635575	0.00392414	0.0799368	Significant Decrease	Tier 2						AXA00208000		2'-Hydroxynicotine	1.24	108.2
H-408	217.3	441.9	398.126	164.068	5.57787	0.000664991	0.0527756	Significant Increase	Tier 2						AAA00079000	C02431	L-Rhamnofuranose	1.03	53.3
H-544	241.2	485	461.145	227.087	1.73943	0.0113013	0.110712	Significant Increase	Tier 2						AAA00573000	C00881	Isomer 1 of Deoxycytidine	8.18	55
H-560	244.6	491.1	414.148	180.089	1.57649	0.0271012	0.156637	Significant Increase	Tier 2						AAA00972000	C05638	5-Hydroxykynurenamine	1.35	17.7
H-700	273.7	542.7	365.115	131.057	2.18657	0.0318659	0.168082	Significant Increase	Tier 2						AAA00808I01	C19706	cis-3-Hydroxy-L-proline / 3-Hydroxy-L-proline / trans-3-Hydroxy-L-proline	4.06	191.4
H-706	275.4	545.6	395.127	161.069	2.36497	0.0132798	0.116873	Significant Increase	Tier 2						AAA01232000	C17581	3-Amino-2,3-dideoxy-scyllo-inosose	0.35	174.8
H-725	279.1	552.1	466.163	232.105	4.97344	0.0153541	0.12198	Significant Increase	Tier 2						AXA01513000		L-N-(3-Carboxypropyl)glutamine	2.22	25
H-778	289.2	571.1	352.085	118.027	1.98862	0.00189673	0.0671233	Significant Increase	Tier 2						AXA00155000		Threonolactone / Erythrono-1,4-lactone	0.08	37.5
H-791	292.4	577.4	422.174	188.116	1.91165	0.0121525	0.113117	Significant Increase	Tier 2						AXA04542000		2-(2-Aminopropanamido)pentanoic acid	0.9	97.9
H-801	293.8	579.5	495.177	261.119	1.50152	0.0196922	0.138872	Significant Increase	Tier 2						AFA00162000	C08334	Lotaustralin	4.85	130.9
H-826	297.3	584.5	402.112	168.053	0.514733	0.00293752	0.0743829	Significant Decrease	Tier 2						AXA00782000		2,3-Diaminosalicylic acid	0.62	58
H-872	304.4	594.9	438.147	204.089	0.644752	0.0118162	0.112945	Significant Decrease	Tier 2						AXA04070000		Isomer 1 of S-nirvanol	2.62	124.8
H-886	306.4	597.8	352.084	118.025	2.34123	0.0123613	0.113117	Significant Increase	Tier 2						AXA00155000		Isomer 1 of Threonolactone / Erythrono-1,4-lactone	3.91	10.8
H-895	307.6	599.6	354.1	120.041	3.39108	0.0122931	0.113117	Significant Increase	Tier 2						AXA00011000		(S)-3,4-Dihydroxybutyric acid	2.36	12.1
H-910	309.8	602.7	407.127	173.069	1.74582	0.00054766	0.0526306	Significant Increase	Tier 2						AAA00799A01		N-Acetyl-Hydroxyproline	0.11	142.3
H-924	311.7	605.5	423.121	189.062	1.70789	0.0360617	0.177239	Significant Increase	Tier 2						AAA00802A01		N-Acetyl-L-4-Hydroxyglutamate semialdehyde	2.88	215.2
H-1043	326.7	627.3	376.086	142.027	2.52665	0.0058302	0.0869436	Significant Increase	Tier 2						AXA00357000		Sumiki's acid	2.29	161.9
H-1063	329.8	631.8	562.196	328.138	2.07977	0.0044442	0.0831018	Significant Increase	Tier 2						AXA01385000		Tyrosyl-Phenylalanine	7.48	127
H-1073	331.4	634.1	389.081	155.023	0.567618	0.0180015	0.131445	Significant Decrease	Tier 2						AAA01614000	C15523	2,6-Dihydroxynicotinic acid	2.34	159.7
H-1182	346.4	658.6	525.135	291.076	0.584241	0.0374419	0.179937	Significant Decrease	Tier 2						AXA00351000		Hawkinsin	2.8	39.4
H-1304	360.5	676.1	376.085	142.026	2.16213	0.00684831	0.090666	Significant Increase	Tier 2						ABA00058000	C06603	cis,cis-4-Hydroxymuconic semialdehyde	0.46	189.3
H-1305	360.5	676.1	396.111	162.053	3.59774	0.0223722	0.145118	Significant Increase	Tier 2						AAA01230000	C17209	2-Deoxy-scyllo-inosose	0.27	22.4
H-1397	371.5	701.6	495.143	261.084	2.53647	0.0120417	0.113117	Significant Increase	Tier 2						AXA01989000		Dihydromaleimide beta-D-glucoside	0.95	95.7
H-1403	372.6	704.3	334.074	100.016	2.00272	0.00154318	0.0645055	Significant Increase	Tier 2						AYA00055000		2,2,2-Trifluoroethanol	6.18	163.9
H-1430	377	709.5	363.101	129.042	1.72652	0.0218138	0.144041	Significant Increase	Tier 2						AXA04168000		dimethadione	0.17	18.2
H-1443	379.3	712.6	509.159	275.1	5.83679	0.0108551	0.109054	Significant Increase	Tier 2						AXA00240000		Ethenodeoxyadenosine	3.06	185.1
H-1444	379.4	712.8	399.098	165.04	2.73063	0.00250632	0.0704698	Significant Increase	Tier 2						AXA00755000		Noradrenochrome	6.82	45.2
H-1452	379.9	713.6	305.095	71.0368	2.65299	0.00020067	0.0423613	Significant Increase	Tier 2						AYA00080000		2-Cyanoethanol	0.83	37.4
H-1455	380.2	714.3	444.159	210.101	0.355233	0.04454	0.192473	Significant Decrease	Tier 2						AAA01626000	C15986	2,6-Dihydroxypseudooxynicotine	0.78	4.8
H-1490	385.6	724	315.09	162.063	0.259386	0.0405667	0.186074	Significant Decrease	Tier 2						AXA01535000		L-4-Hydroxyglutamine	2.12	42.7
H-1581	397.2	745	414.148	180.09	2.81682	0.0102076	0.105739	Significant Increase	Tier 2						AAA01003000	C05636	3-Hydroxykynurenamine	0.36	226.9
H-1650	407.5	763.7	377.116	143.058	3.05989	0.00196498	0.0680669	Significant Increase	Tier 2						AXA04160000		5-ethyl-5-methyl-2,4-oxazolidinedione	0.94	6.5
H-1678	410.7	769.8	386.108	152.05	0.539546	0.00530725	0.085696	Significant Decrease	Tier 2						ABA00551000	C01983	(R)-Mandelic acid / (S)-Mandelic acid	6.09	6.7
H-1752	421.6	790.9	294.08	120.043	1.60311	0.0398366	0.184879	Significant Increase	Tier 2						AXA04512000	C01796	Erythrofuranose	1.17	106
H-1796	427.6	802.3	480.156	246.098	0.425292	0.0169846	0.127238	Significant Decrease	Tier 2						AXA00841000		N-acetyltryptophan	4.93	19.8
H-1874	437.7	821.7	419.138	185.08	0.633909	0.0239538	0.150319	Significant Decrease	Tier 2						AXA03085000		4-Hydroxydiphenylamine	9.48	75.3
H-1957	449.1	843.3	498.145	264.086	0.362918	0.0194033	0.137556	Significant Decrease	Tier 2						AXA02019000	C09231	Perlolyrine	7.05	139.9
H-1963	450	845.1	323.082	178.047	2.46478	0.00349071	0.0791348	Significant Increase	Tier 2						AAA00118000	C01040	L-Gulono-1,4-lactone - 2 tags / D-Galactono-1,4-lactone - 2 tags / L-Galactono-1,4-lactone	0.51	221.2
H-2083	463.8	873.3	347.604	227.091	1.83067	0.00395069	0.0799368	Significant Increase	Tier 2						AAA00573000	C00881	Deoxycytidine	1.12	93.5
H-2128	469.4	886.2	507.18	273.121	3.40085	0.000701337	0.0527756	Significant Increase	Tier 2						AXA03968000		N-Despropyl-rotigotine	4.8	123.9
H-2159	474.3	897.7	521.16	287.101	5.41515	0.00274762	0.0725439	Significant Increase	Tier 2						AXA01794000		Tetraphyllin B	1.57	224.6
H-2167	474.7	898.7	350.112	232.107	4.02619	0.00559688	0.0868619	Significant Increase	Tier 2						AXA01335000		Threoninyl-Hydroxyproline	1.65	81.3
H-2181	475.8	901.1	315.084	162.052	10.3537	0.000158142	0.0423613	Significant Increase	Tier 2						AXA00077000		Levoglucosan	1.53	81.9
H-2207	478.5	907.5	464.153	230.095	2.84877	0.00796024	0.0952151	Significant Increase	Tier 2						AFA00119000	C20921	N1-Acetyl-tabtoxinine-beta-lactam	9.29	159
H-2241	483.8	919.7	394.631	321.144	0.421087	0.033513	0.17092	Significant Decrease	Tier 2						ABA00281000	C17698	Salbostatin	2.69	13.3
H-2327	494	943.6	419.625	371.133	6.25532	0.0178263	0.130827	Significant Increase	Tier 2						AXA01901000		N-Methyl-14-O-demethylepiporphyroxine	4.69	178.5
H-2444	510.6	988.1	391.629	315.141	2.65939	0.00239075	0.0699565	Significant Increase	Tier 2						APA00707000	C06518	(S)-Nororientaline	8	150.8
H-2492	517.9	1007.9	406.12	344.122	2.73623	0.00720455	0.0916771	Significant Increase	Tier 2						AAA01598G01		Pyridoxamine O-glucuronide	0.48	128.5
H-2517	521	1016.2	442.131	208.073	2.90821	0.000248707	0.0423613	Significant Increase	Tier 2						APA00420000	C05610	Sinapoyl aldehyde	1.23	61.9
H-2687	541.7	1070.3	278.082	88.0481	0.594077	0.0251273	0.151526	Significant Decrease	Tier 2						AYA00043000		2-Butene-1,4-diol	7.67	48.1
H-2734	546.9	1082.8	462.183	228.125	1.50953	0.0195355	0.138217	Significant Increase	Tier 2						AXA03789000		Metyrapol	3.43	194.3
H-2754	549.5	1089	365.088	262.06	2.69552	0.00753431	0.0933847	Significant Increase	Tier 2						AXA03698000	C16633	5-Fluorouridine	0.33	14.6
H-2768	552.4	1095.8	443.14	209.082	2.52116	0.000154604	0.0423613	Significant Increase	Tier 2						AXA03826000	C16604	2-Hydroxyiminostilbene	5.91	165.4
H-2835	561.5	1117.5	462.182	228.123	2.20109	0.000441036	0.0526306	Significant Increase	Tier 2						AXA03789000		Isomer 1 of Metyrapol	6.5	229
H-2886	567.2	1131.1	443.157	418.197	9.4446	0.00843125	0.0978748	Significant Increase	Tier 2						AXA01566000		Asteltoxin	2.03	212.7
H-2895	568.1	1133.3	277.075	86.0327	0.584847	0.00737658	0.0928506	Significant Decrease	Tier 2						AYA00034000	C02497	1,4-Butynediol	7.2	30.5
H-2952	575	1153.9	301.071	134.025	0.45193	0.00257687	0.0706192	Significant Decrease	Tier 2						AAA00128000	C03064	3-Dehydro-L-threonic acid	6.27	91.1
H-3032	586.3	1188.4	430.144	196.085	0.394639	0.0416035	0.187643	Significant Decrease	Tier 2						AYA00048000		9-Fluorenemethanol	7.82	67
H-3070	591.1	1203.3	468.136	234.078	1.69473	0.0270342	0.156495	Significant Increase	Tier 2						AFA00242000	C16600	(-)-threo-Iso(homo)3-citric acid	8.38	16.1
H-3157	601.5	1235.5	422.128	376.139	3.67922	0.00360409	0.0794946	Significant Increase	Tier 2						AAA01580000	C00255	Riboflavin	1.27	13.8
H-3210	608.8	1258.6	458.139	224.081	5.82292	0.00969035	0.102841	Significant Increase	Tier 2						AXA03075000	C14231	4-Hydroxychalcone	5.8	82.6
H-3309	621.6	1299.4	389.146	310.174	0.580103	0.0228173	0.147242	Significant Decrease	Tier 2						APA00027000	C09239	Sarpagine	8.08	70.2
H-3314	622	1300.4	402.098	336.08	0.63802	0.0119378	0.113117	Significant Decrease	Tier 2						AXA01451000		4-Caffeoyl-1,5-quinolactone	6.16	65.8
K-199	256.7	633.7	374.117	126.032	4.73238	0.00199209	0.0684584	Significant Increase	Tier 2						AXA02394000		4-Hydroxy-2H-pyran-3-carboxaldehyde	0.2	54
K-320	329.7	781.5	356.105	108.02	3.78495	2.27508e-05	0.032837	Significant Increase	Tier 2						ABA00524000	C00472	p-Benzoquinone	3.04	12.7
K-515	426.7	981.6	311.101	126.032	3.3038	0.0430894	0.190224	Significant Increase	Tier 2						AXA03123000		(Z)-Tamarindienal	0.07	93.5
K-547	441	1011.8	310.094	124.017	0.432505	0.0036168	0.0794946	Significant Decrease	Tier 2						ABA00079000	C07103	2-Hydroxy-1,4-benzoquinone	2.19	73.5
K-734	537.1	1236	386.19	138.105	0.628681	0.0384126	0.181579	Significant Decrease	Tier 2						AXA02396000		Isomer 1 of (2E,6E)-2,6-Nonadienal	0.41	50.4
A-70	111.1	178.2	446.067	212.008	1.53194	0.0151387	0.121165	Significant Increase	Tier 3 one-reaction											0	35	291
A-99	120	197.7	608.165	374.107	2.16738	0.0209234	0.142639	Significant Increase	Tier 3 one-reaction											0	7	333
A-204	151.6	273.1	416.137	182.079	31.4719	0.000963591	0.0588573	Significant Increase	Tier 3 zero-reaction											4	35	487
A-271	172.6	336.9	398.128	164.07	2.50318	0.000611899	0.0527756	Significant Increase	Tier 3 zero-reaction											6	74	781
A-313	186.5	371.5	457.088	446.059	0.524566	0.0295606	0.16263	Significant Decrease	Tier 3 zero-reaction											1	0	84
A-369	204.1	414.7	342.046	107.988	0.508662	0.0295077	0.162555	Significant Decrease	Tier 3 one-reaction											0	4	10
A-381	205.9	418.8	398.126	164.068	38.9139	0.000583434	0.0526306	Significant Increase	Tier 3 zero-reaction											6	68	616
A-395	209	425.6	330.079	96.0208	1.7184	0.0185602	0.134166	Significant Increase	Tier 3 one-reaction											0	4	314
A-405	214.1	437	330.079	96.0206	1.735	0.00482366	0.0844743	Significant Increase	Tier 3 one-reaction											0	4	318
A-408	214.8	438.5	416.098	182.04	5.4468	4.09544e-05	0.0354665	Significant Increase	Tier 3 only two-reaction											0	0	22
A-427	218.6	447	576.143	342.084	3.88464	0.0455012	0.194556	Significant Increase	Tier 3 one-reaction											0	5	186
A-646	269.6	579.5	310.074	76.0155	1.66607	0.0139055	0.117231	Significant Increase	Tier 3 zero-reaction											1	15	513
A-651	269.7	580	409.587	351.057	0.318901	0.0364763	0.177622	Significant Decrease	Tier 3 one-reaction											0	1	155
A-652	269.7	580.1	448.102	428.088	0.348682	0.0181758	0.132401	Significant Decrease	Tier 3 one-reaction											0	1	123
A-791	304.3	689.6	324.09	90.0314	3.19269	0.0113776	0.110957	Significant Increase	Tier 3 zero-reaction											5	41	637
A-851	320.3	734.5	462.1	456.083	0.543147	0.0378022	0.180373	Significant Decrease	Tier 3 one-reaction											0	14	293
A-871	325.1	747.9	435.122	201.064	2.32981	0.0386971	0.182327	Significant Increase	Tier 3 one-reaction											0	11	383
A-889	331.5	769.2	434.174	200.116	1.60222	0.0259083	0.154129	Significant Increase	Tier 3 one-reaction											0	11	174
A-902	334	790.2	421.143	187.084	3.25607	0.020216	0.140281	Significant Increase	Tier 3 zero-reaction											1	32	495
A-914	335.8	806.2	541.141	307.083	0.504473	0.0479369	0.197732	Significant Decrease	Tier 3 zero-reaction											1	14	436
A-1006	357.6	847.1	421.112	374.108	2.17467	0.0312793	0.166797	Significant Increase	Tier 3 zero-reaction											1	11	438
A-1046	365.6	866.5	354.101	240.085	1.69443	0.020198	0.140281	Significant Increase	Tier 3 one-reaction											0	25	415
A-1285	425.2	1096.8	340.04	105.982	4.29685	0.0489553	0.200167	Significant Increase	Tier 3 only two-reaction											0	0	27
A-1331	434.3	1123.1	316.092	164.068	37.303	0.00101999	0.0588573	Significant Increase	Tier 3 zero-reaction											6	68	616
A-1336	436.3	1134	336.09	102.031	7.4668	0.00508978	0.0854215	Significant Increase	Tier 3 zero-reaction											6	52	600
A-1392	449.1	1202.9	316.093	164.069	23.0773	0.00069347	0.0527756	Significant Increase	Tier 3 zero-reaction											6	74	774
A-1409	452.8	1222.7	322.089	176.062	0.610246	0.0135144	0.117231	Significant Decrease	Tier 3 one-reaction											0	3	104
A-1506	474.8	1306.9	315.084	162.052	12.9215	0.000104936	0.0423613	Significant Increase	Tier 3 zero-reaction											5	77	620
A-1516	478.1	1317.8	316.092	164.068	95.3022	0.00132915	0.0621097	Significant Increase	Tier 3 zero-reaction											6	74	774
A-1572	494.6	1369.6	301.089	134.06	1.8642	0.00156893	0.0645055	Significant Increase	Tier 3 zero-reaction											1	5	103
A-1675	522.4	1442.9	316.092	164.067	1.93252	0.0446412	0.192675	Significant Increase	Tier 3 zero-reaction											6	67	613
A-1712	530.7	1464.9	392.605	317.094	2.37246	0.0211603	0.142912	Significant Increase	Tier 3 one-reaction											0	3	116
A-1756	540.1	1486.4	307.087	146.058	21.5103	0.00232356	0.0699565	Significant Increase	Tier 3 zero-reaction											7	60	687
A-1822	560.2	1523.5	307.087	146.058	23.9249	0.000642747	0.0527756	Significant Increase	Tier 3 zero-reaction											7	60	687
A-1929	591.3	1590.6	366.561	265.005	0.66038	0.0250926	0.151526	Significant Decrease	Tier 3 only two-reaction											0	0	41
C-25	81.9	77.4	410.243	87.068	1.66503	0.0330369	0.169692	Significant Increase	Tier 3 zero-reaction											1	29	397
C-57	94.1	89.7	286.191	124.1	5.89714	0.0321168	0.168082	Significant Increase	Tier 3 only two-reaction											0	0	88
C-93	102.1	97.9	632.427	309.252	5.12122	0.0379792	0.180714	Significant Increase	Tier 3 only two-reaction											0	0	30
C-100	104.1	99.9	288.189	252.195	4.27245	0.047513	0.197586	Significant Increase	Tier 3 only two-reaction											0	0	18
C-132	111.5	107.5	239.662	155.142	1.68655	0.0329221	0.169621	Significant Increase	Tier 3 only two-reaction											0	0	25
C-143	113.6	109.7	413.207	90.0318	2.40992	0.0128406	0.114381	Significant Increase	Tier 3 zero-reaction											5	41	637
C-156	115.4	111.5	281.199	238.215	5.33374	0.0439925	0.191506	Significant Increase	Tier 3 only two-reaction											0	0	5
C-222	129.2	125.6	413.207	90.0314	2.16224	0.0115276	0.111439	Significant Increase	Tier 3 zero-reaction											5	41	637
C-240	132.8	129.2	276.152	228.122	1.71778	0.0327672	0.16931	Significant Increase	Tier 3 one-reaction											0	2	125
C-272	140.5	137.1	270.681	217.179	5.29887	0.0399446	0.184926	Significant Increase	Tier 3 zero-reaction											1	2	35
C-332	151.5	148.3	392.233	69.0574	1.63755	0.0404714	0.185834	Significant Increase	Tier 3 one-reaction											0	2	182
C-424	167.5	164.2	381.045	218.953	2.07469	0.00086384	0.0566732	Significant Increase	Tier 3 only two-reaction											0	0	9
C-506	176.3	172.9	393.238	231.147	1.75097	0.00852165	0.0979747	Significant Increase	Tier 3 zero-reaction											2	14	242
C-704	203.7	200.3	252.03	89.9392	3.151	0.00527147	0.085696	Significant Increase	Tier 3 only two-reaction											0	0	1
C-751	207.8	204.4	341.116	179.024	4.92674	0.0472675	0.19735	Significant Increase	Tier 3 one-reaction											0	11	331
C-803	220.2	217	379.15	217.059	2.16948	0.0134387	0.117158	Significant Increase	Tier 3 one-reaction											0	11	315
C-805	220.6	217.3	396.228	73.0527	4.53438	0.0259552	0.154164	Significant Increase	Tier 3 zero-reaction											3	18	409
C-823	223.8	220.5	347.161	185.069	3.09021	0.00753763	0.0933847	Significant Increase	Tier 3 one-reaction											0	21	419
C-826	224	220.8	250.136	176.09	9.03946	0.0138706	0.117231	Significant Increase	Tier 3 zero-reaction											1	0	50
C-1154	285.3	281.8	350.636	377.089	4.91854	0.0481861	0.197975	Significant Increase	Tier 3 one-reaction											0	13	410
C-1345	327.3	324	258.612	193.041	4.33031	0.018929	0.136151	Significant Increase	Tier 3 one-reaction											0	18	338
C-1505	385.8	382.9	270.621	217.059	1.81182	0.0394861	0.183844	Significant Increase	Tier 3 one-reaction											0	11	315
H-30	109.6	198.2	398.126	164.068	11.4779	0.0246662	0.150786	Significant Increase	Tier 3 zero-reaction											6	68	616
H-50	123.4	232.2	443.067	209.009	0.644965	0.0169389	0.127115	Significant Decrease	Tier 3 one-reaction											0	6	115
H-76	131.7	252.7	470.105	236.046	0.498097	0.029159	0.162078	Significant Decrease	Tier 3 one-reaction											0	16	302
H-83	134.2	258.9	443.067	209.009	0.645307	0.0143764	0.118571	Significant Decrease	Tier 3 one-reaction											0	6	115
H-94	140.5	274.3	347.106	113.047	0.639764	0.00170573	0.0650204	Significant Decrease	Tier 3 zero-reaction											2	20	306
H-95	141	275.5	518.279	284.221	2.24147	0.0054014	0.0863028	Significant Increase	Tier 3 one-reaction											0	2	8
H-96	141.2	276.1	538.216	304.158	0.469283	0.0329917	0.169661	Significant Decrease	Tier 3 only two-reaction											0	0	27
H-101	142.8	280	413.163	179.105	0.655856	0.0186377	0.134278	Significant Decrease	Tier 3 one-reaction											0	3	155
H-125	150.6	299.2	416.137	182.078	24.9232	0.000221522	0.0423613	Significant Increase	Tier 3 zero-reaction											4	25	264
H-126	150.7	299.4	431.094	197.036	2.72727	0.0174982	0.130148	Significant Increase	Tier 3 one-reaction											0	12	244
H-128	151.2	300.7	380.127	146.069	0.613932	0.0122696	0.113117	Significant Decrease	Tier 3 zero-reaction											4	29	339
H-152	160.8	330.6	356.6	245.083	0.581597	0.0393769	0.183731	Significant Decrease	Tier 3 one-reaction											0	3	136
H-165	163.8	336.6	412.106	178.048	13.8888	0.000178862	0.0423613	Significant Increase	Tier 3 zero-reaction											5	62	697
H-168	164.2	337.4	434.101	200.043	0.262626	0.00512578	0.0856936	Significant Decrease	Tier 3 one-reaction											0	11	298
H-185	168.5	346.2	466.19	232.132	0.566112	0.00836378	0.0978748	Significant Decrease	Tier 3 one-reaction											0	12	239
H-195	171.3	352.1	380.127	146.069	0.55328	0.00293339	0.0743829	Significant Decrease	Tier 3 zero-reaction											4	29	339
H-196	171.6	352.7	443.139	209.08	1.90882	0.0100391	0.105448	Significant Increase	Tier 3 one-reaction											0	13	305
H-203	174.9	359.3	513.188	279.13	2.54443	0.00370296	0.0794946	Significant Increase	Tier 3 one-reaction											0	10	254
H-207	176.7	363	336.083	102.024	0.65774	0.0315041	0.167012	Significant Decrease	Tier 3 only two-reaction											0	0	74
H-208	177	363.6	525.153	291.095	3.31923	0.0399747	0.184926	Significant Increase	Tier 3 one-reaction											0	20	427
H-209	177	363.7	554.207	320.149	0.375453	0.0299322	0.163232	Significant Decrease	Tier 3 zero-reaction											2	9	164
H-217	178.3	366.3	501.109	267.051	1.52443	0.028992	0.161698	Significant Increase	Tier 3 one-reaction											0	5	195
H-230	180.9	371.7	511.173	277.115	6.33162	0.0123449	0.113117	Significant Increase	Tier 3 zero-reaction											2	26	549
H-232	181.2	372.5	523.258	289.2	6.84432	0.00023328	0.0423613	Significant Increase	Tier 3 one-reaction											0	4	47
H-233	181.6	373.3	554.207	320.149	0.37717	0.0309695	0.165927	Significant Decrease	Tier 3 zero-reaction											2	9	164
H-234	181.9	374	444.195	210.137	0.544795	0.00531604	0.085696	Significant Decrease	Tier 3 one-reaction											0	4	109
H-236	182.1	374.3	479.232	245.173	3.28627	0.000920906	0.0577902	Significant Increase	Tier 3 one-reaction											0	6	47
H-252	185.1	380.7	380.163	146.105	2.18807	0.00163871	0.0645055	Significant Increase	Tier 3 zero-reaction											4	23	199
H-257	186.9	384.5	493.247	259.189	4.15905	0.015451	0.122086	Significant Increase	Tier 3 one-reaction											0	3	35
H-259	187.5	385.7	409.179	175.121	1.82712	0.040237	0.185535	Significant Increase	Tier 3 one-reaction											0	17	259
H-265	189.6	390.2	547.212	313.153	0.466677	0.0358051	0.176952	Significant Decrease	Tier 3 one-reaction											0	5	206
H-277	191.5	394.1	554.099	320.041	0.415679	0.039145	0.183441	Significant Decrease	Tier 3 one-reaction											0	5	199
H-328	202	414.4	356.6	245.083	0.503065	0.00620179	0.0884208	Significant Decrease	Tier 3 one-reaction											0	3	136
H-329	202.2	414.9	357.601	247.084	0.521624	0.000141793	0.0423613	Significant Decrease	Tier 3 one-reaction											0	5	107
H-341	204.6	419.1	434.131	200.073	0.556709	0.00330785	0.0779657	Significant Decrease	Tier 3 only two-reaction											0	0	66
H-343	204.9	419.6	347.106	113.048	0.616265	0.00325103	0.0777732	Significant Decrease	Tier 3 zero-reaction											2	20	306
H-348	206	421.6	525.154	291.095	1.6358	0.0152571	0.121663	Significant Increase	Tier 3 one-reaction											0	20	429
H-368	210.6	429.8	580.222	346.163	0.545196	0.0138093	0.117231	Significant Decrease	Tier 3 one-reaction											0	8	175
H-373	211.4	431.3	573.13	339.072	3.25156	0.00347826	0.0791348	Significant Increase	Tier 3 one-reaction											0	5	259
H-377	211.6	431.7	515.124	281.066	2.6257	0.0185249	0.134135	Significant Increase	Tier 3 one-reaction											0	4	246
H-385	212.8	433.8	280.1	46.0416	0.661677	0.00859949	0.0985074	Significant Decrease	Tier 3 zero-reaction											1	20	559
H-392	213.9	435.7	525.153	291.095	1.59527	0.0147002	0.119919	Significant Increase	Tier 3 one-reaction											0	20	427
H-401	216.2	439.9	497.185	263.127	1.79393	0.00019652	0.0423613	Significant Increase	Tier 3 one-reaction											0	1	118
H-407	217.3	441.8	513.161	279.103	2.57208	0.0356961	0.176849	Significant Increase	Tier 3 one-reaction											0	4	91
H-410	218.1	443.2	443.138	209.08	0.549764	0.00672174	0.0904158	Significant Decrease	Tier 3 one-reaction											0	13	285
H-422	219	444.9	420.122	186.064	0.48362	0.0016382	0.0645055	Significant Decrease	Tier 3 one-reaction											0	16	332
H-426	220.5	447.5	462.181	228.123	1.80297	0.0364467	0.177622	Significant Increase	Tier 3 one-reaction											0	2	125
H-453	224.8	455.4	480.159	246.101	2.36282	0.00230245	0.0699565	Significant Increase	Tier 3 one-reaction											0	7	138
H-456	225	455.8	524.169	290.111	3.20905	0.0329449	0.169621	Significant Increase	Tier 3 zero-reaction											1	14	403
H-460	225.6	456.8	413.093	179.035	0.607809	0.015901	0.123611	Significant Decrease	Tier 3 one-reaction											0	2	148
H-505	233.6	471.3	418.107	184.048	0.31325	0.0463256	0.195691	Significant Decrease	Tier 3 one-reaction											0	20	350
H-523	236.9	477.2	420.125	186.066	0.488753	0.0211788	0.142912	Significant Decrease	Tier 3 one-reaction											0	4	104
H-525	237.4	478.1	417.123	183.064	0.545645	0.000714081	0.0527756	Significant Decrease	Tier 3 one-reaction											0	15	327
H-526	237.4	478.2	308.095	74.0366	1.69028	0.0169022	0.12706	Significant Increase	Tier 3 zero-reaction											5	40	644
H-528	238.6	480.2	348.101	114.043	0.645462	0.0499494	0.201904	Significant Decrease	Tier 3 zero-reaction											2	12	242
H-534	239.5	482	467.174	233.116	1.59962	0.00329772	0.0779657	Significant Increase	Tier 3 one-reaction											0	4	117
H-538	240.2	483.2	371.177	274.237	2.38364	0.0106068	0.108064	Significant Increase	Tier 3 one-reaction											0	1	13
H-541	241	484.7	508.174	274.116	1.73374	0.0220545	0.144269	Significant Increase	Tier 3 one-reaction											0	15	356
H-549	241.8	486	356.633	245.149	0.636707	0.0164313	0.12526	Significant Decrease	Tier 3 one-reaction											0	1	30
H-557	243.7	489.5	351.101	117.043	2.32645	0.0248156	0.151102	Significant Increase	Tier 3 zero-reaction											3	35	483
H-565	245.6	493	356.171	244.226	1.54256	0.0248922	0.151102	Significant Increase	Tier 3 zero-reaction											1	2	11
H-595	250.5	501.9	587.146	353.087	3.83269	0.0125134	0.113117	Significant Increase	Tier 3 one-reaction											0	6	307
H-603	252.4	505.1	480.159	246.1	1.57976	0.0210955	0.142912	Significant Increase	Tier 3 one-reaction											0	7	145
H-604	252.7	505.8	377.116	143.058	2.70412	0.036778	0.178598	Significant Increase	Tier 3 zero-reaction											1	25	397
H-610	253.6	507.4	459.169	225.111	0.58781	0.0241757	0.150733	Significant Decrease	Tier 3 one-reaction											0	28	294
H-611	253.6	507.4	444.168	210.11	2.61556	0.00518827	0.085696	Significant Increase	Tier 3 one-reaction											0	11	241
H-612	254	508.2	600.168	366.109	3.34593	0.0133232	0.117017	Significant Increase	Tier 3 one-reaction											0	11	415
H-615	255	509.9	357.067	123.008	0.641353	0.0301767	0.163741	Significant Decrease	Tier 3 one-reaction											0	2	50
H-619	256.2	512.1	473.149	239.09	0.474729	0.0354881	0.176625	Significant Decrease	Tier 3 one-reaction											0	29	386
H-624	257.9	515.1	436.099	202.041	0.545138	0.0435891	0.190647	Significant Decrease	Tier 3 one-reaction											0	1	142
H-627	259.3	517.5	511.201	277.142	2.04932	0.00548535	0.0866186	Significant Increase	Tier 3 one-reaction											0	2	91
H-637	261.2	520.8	380.638	293.16	0.4563	0.0160001	0.123936	Significant Decrease	Tier 3 one-reaction											0	12	156
H-644	262.5	523.1	500.104	266.045	0.600064	0.0450408	0.193479	Significant Decrease	Tier 3 one-reaction											0	3	171
H-653	264.7	526.8	596.191	362.132	7.48272	0.0182707	0.132739	Significant Increase	Tier 3 one-reaction											0	7	368
H-662	266.7	530.4	405.158	342.2	0.582564	0.00565375	0.0869436	Significant Decrease	Tier 3 only two-reaction											0	0	48
H-663	267	530.9	394.095	160.037	3.29772	0.000174045	0.0423613	Significant Increase	Tier 3 zero-reaction											2	39	469
H-664	267.1	531	381.125	294.132	0.487397	0.0111994	0.110212	Significant Decrease	Tier 3 one-reaction											0	10	312
H-668	268	532.7	356.171	244.226	1.80132	0.027514	0.15706	Significant Increase	Tier 3 zero-reaction											1	2	11
H-680	270.1	536.4	429.164	390.211	0.605455	0.0164928	0.125454	Significant Decrease	Tier 3 one-reaction											0	1	95
H-684	270.4	536.9	369.64	271.164	0.584916	0.0124587	0.113117	Significant Decrease	Tier 3 one-reaction											0	1	40
H-685	270.9	537.7	404.679	341.242	1.75451	0.0307994	0.165461	Significant Increase	Tier 3 only two-reaction											0	0	56
[truncated: 600 more rows]
