# Supplementary material for: The impact of hyperglycemia upon BeWo trophoblast cell metabolic function: A multi-OMICS and functional metabolic analysis
Source: PLoS One. 2023 Mar 17;18(3):e0283118. doi: 10.1371/journal.pone.0283118 (PMC10022812; doi:10.1371/journal.pone.0283118)
Supplement: S3 File — (XLSX) [file pone.0283118.s003.xlsx]

## Sheet: Figure 2
Cell-titre Fluor assay fluorescence values (AU) - for statistics
CT		Replicate 1	Replicate 2	Replicate 3	Replicate 4	Replicate 5	Replicate 6
	LG	2077.14	2184.14	2259.72	1967.08	2093.62	2228.79
	HG	1954.07	2072.59	2055.36	1916.98	2002.72	1890.87
SCT
	LG	1647.01	1754.31	1625.26	1581.09	1424.1	1497.96
	HG	1589.82	1688.31	1518.91	1308.59	1169.65	1308.78
Expressed as percent control - for visualization
CT		Replicate 1	Replicate 2	Replicate 3	Replicate 4	Replicate 5	Replicate 6
	LG	100	100	100	100	100	100
	HG	94.0754	94.8927	90.9564	97.4533	95.6581	84.8384
SCT
	LG	79.2925	80.32	71.9228	80.3777	68.0206	67.2093
	HG	76.5392	77.2985	67.2165	66.5246	55.8674	58.7213

## Sheet: Figure 3b
Percent fusion
CT		Replicate 1	Replicate 2	Replicate 3	Replicate 4
	LG	8.47458	17.6292	12.6183	12.2642
	HG	10.084	14.8688	14.2308	14.9254
SCT
	LG	78.8235	79.8165	78.9062	77.459
	HG	81.0484	83.8597	80.1688	83.7945

## Sheet: Figure 3c
OVOL1 - relative abundance
CT		Replicate 1	Replicate 2	Replicate 3	Replicate 4	Replicate 5
	LG	1.9796	0.7132	0.8358	1.6027	0.5288
	HG	0.961	0.9526	0.9966	1.3899	0.5417
SCT
	LG	12.9243	10.9734	4.7737	6.694	7.3228
	HG	11.2363	9.8866	5.0522	7.9702	8.3291
Fold-change vs LG CT
CT		Replicate 1	Replicate 2	Replicate 3	Replicate 4	Replicate 5	Replicate 6
	LG	1	1	1	1	1
	HG	0.485467	1.33579	1.19247	0.867233	1.02437
SCT
	LG	6.5289	15.387	5.7116	4.17666	13.848
	HG	5.67619	13.8631	6.0449	4.97292	15.751

## Sheet: Figure 3d
CGB - relative abundance
CT		Replicate 1	Replicate 2	Replicate 3	Replicate 4	Replicate 5
	LG	1.8666	1.214	0.537	1.037	0.792
	HG	1.7846	1.573	1.273	1.067	0.908
SCT
	LG	59.091	49.949	19.814	29.004	29.123
	HG	70.778	90.693	48.753	56.242	34.141
Expressed as percent control - for visualization
CT		Replicate 1	Replicate 2	Replicate 3	Replicate 4	Replicate 5
	LG	1	1	1	1	1
	HG	0.956068	1.29503	2.37211	1.02884	1.14597
SCT
	LG	31.6568	41.1332	36.9177	27.9561	36.7584
	HG	37.9181	74.6857	90.8361	54.2102	43.0913

## Sheet: Figure 4a
Complex I relative protein abundance - band denity/ponceau density
CT		Replicate 1	Replicate 2	Replicate 3	Replicate 4
	LG	0.13868	0.094671	0.34461	0.350001
	HG	0.142571	0.094411	0.401376	0.28997
SCT
	LG	0.04687	0.168676	0.272205	0.307037
	HG	0.10779	0.067536	0.323824	0.297667
Complex I protein expression - expressed as % LG CT
CT		Replicate 1	Replicate 2	Replicate 3	Replicate 4
	LG	100	100	100	100
	HG	102.806	99.7245	116.472	82.8482
SCT
	LG	33.7972	178.17	78.9894	87.7244
	HG	77.7256	71.337	93.9683	85.0475

## Sheet: Figure 4b
Complex II relative protein abundance - band denity/ponceau density
CT		Replicate 1	Replicate 2	Replicate 3	Replicate 4	Replicate 5
	LG	0.632374	0.516222	0.355141	0.608542	0.815517
	HG	0.395857	0.562747	0.49165	0.719882	0.735935
SCT
	LG	0.457125	0.552213	0.479539	0.751833	0.90962
	HG	0.398607	0.391639	0.594049	0.940271	0.734896
Complex II protein expression - expressed as % LG CT
CT		Replicate 1	Replicate 2	Replicate 3	Replicate 4	Replicate 5
	LG	100	100	100	100	100
	HG	62.5985	109.013	138.438	118.296	90.2415
SCT
	LG	72.287	106.972	135.028	123.547	111.539
	HG	63.0333	75.8663	167.271	154.512	90.1142

## Sheet: Figure 4c
Complex III relative protein abundance - band denity/ponceau density
CT		Replicate 1	Replicate 2	Replicate 3	Replicate 4	Replicate 5
	LG	0.044109	0.0167862	0.0203018	0.139	0.179637
	HG	0.0343195	0.0156872	0.0259275	0.172311	0.170046
SCT
	LG	0.0447196	0.0261533	0.0322309	0.108298	0.213931
	HG	0.026023	0.04149	0.0227054	0.136701	0.158849
Complex III protein expression - expressed as % LG CT
CT		Replicate 1	Replicate 2	Replicate 3	Replicate 4	Replicate 5
	LG	100	100	100	100	100
	HG	77.806	93.453	127.71	123.965	94.6608
SCT
	LG	101.384	155.802	158.759	77.9124	119.09
	HG	58.9971	247.167	111.839	98.3466	88.4275

## Sheet: Figure 4d
Complex IV relative protein abundance - band denity/ponceau density
CT		Replicate 1	Replicate 2	Replicate 3	Replicate 4	Replicate 5
	LG	0.256728	0.176128	0.254725	0.556314	0.518997
	HG	0.176974	0.268848	0.201892	0.659787	0.477438
SCT
	LG	0.195056	0.13283	0.191625	0.484879	0.527123
	HG	0.159239	0.227148	0.167171	0.596074	0.48799
Complex IV protein expression - expressed as % LG CT
CT		Replicate 1	Replicate 2	Replicate 3	Replicate 4	Replicate 5
	LG	100	100	100	100	100
	HG	68.9344	152.644	79.2587	118.6	91.9923
SCT
	LG	75.9777	75.4164	75.228	87.1592	101.566
	HG	62.0264	128.968	65.6281	107.147	94.0256

## Sheet: Figure 4e
Complex V relative protein abundance - band denity/ponceau density
CT		Replicate 1	Replicate 2	Replicate 3	Replicate 4	Replicate 5
	LG	1.76003	1.16731	1.06002	0.742859	1.121
	HG	1.11782	1.1431	0.937625	0.914158	1.09244
SCT
	LG	1.23127	0.983817	0.823429	0.841198	1.27131
	HG	1.08816	1.00188	0.615934	1.10592	1.23866
Complex V protein expression - expressed as % LG CT
CT		Replicate 1	Replicate 2	Replicate 3	Replicate 4	Replicate 5
	LG	100	100	100	100	100
	HG	63.5112	97.9267	88.4538	123.059	97.4523
SCT
	LG	69.9574	84.281	77.6807	113.238	113.409
	HG	61.8261	85.828	58.1061	148.873	110.496

## Sheet: Figure 5a
total DRP1 Band Density/ponceau Density
CT		Replicate 1	Replicate 2	Replicate 3	Replicate 4	Replicate 5
	LG	1.69892	1.48853	1.78012	0.699054	0.739732
	HG	1.47557	1.5765	1.77095	0.736515	0.786903
SCT
	LG	1.7663	1.99695	1.86777	0.778593	0.976465
	HG	1.9342	1.91661	1.86063	0.785065	0.965119
total DRP1 expression - expressed as % LG CT
CT		Replicate 1	Replicate 2	Replicate 3	Replicate 4	Replicate 5
	LG	100	100	100	100	100
	HG	86.8535	105.91	99.4852	105.359	106.377
SCT
	LG	103.966	134.156	104.924	111.378	132.003
	HG	113.849	128.758	104.523	112.304	130.469

[truncated: 23 more sheets: Figure 5b, Supplementary Fig 3A, Figure 5c, Figure 6a, Figure 6b, Figure 6c, Supplementary fig 3B, Figure 6D, Figure 6e, Supplementary Fig 3C, Figure 6F, Figure 7a, Figure 7b, Figure 7c, Figure 9A, Figure 9B, Supplementary Figure 7A , Supplementary Figure 7B, Supplementary Figure 7C, Figure 9c …]
